# Supplementary material for: Investigating the Cellular Transcriptomic Response Induced by the Makona Variant of Ebola Virus in Differentiated THP-1 Cells
Source: Viruses. 2019 Nov 4;11(11):1023. doi: 10.3390/v11111023 (PMC6893830; doi:10.3390/v11111023)
Supplement: Supplementary file 1 [file viruses-11-01023-s001.zip]

Archive with 2 entries (2 files):
- Supplementary Dataset A.xlsx
- Supplementary Dataset B.xlsx
