# Supplementary material for: Investigating the Cellular Transcriptomic Response Induced by the Makona Variant of Ebola Virus in Differentiated THP-1 Cells
Source: Viruses. 2019 Nov 4;11(11):1023. doi: 10.3390/v11111023 (PMC6893830; doi:10.3390/v11111023)
Supplement: Supplementary file 1 [file viruses-11-01023-s001.zip › Supplementary Dataset A.xlsx]

## Sheet: Sheet1
gene_name	annotab	CPM	FC.EBOV24H/MOCK	FC.EBOV48H/MOCK	FC.EBOV72H/MOCK	FC.RESTV24H/MOCK	FC.RESTV48H/MOCK	FC.RESTV72H/MOCK	FDR.EBOV24H/MOCK	FDR.EBOV48H/MOCK	FDR.EBOV72H/MOCK	FDR.RESTV24H/MOCK	FDR.RESTV48H/MOCK	FDR.RESTV72H/MOCK
TSPAN6	ENSG00000000003	9.26341	1.30028	1.11121	2.11354	0.949372	1.25114	1.58941	0.103051	0.759694	1.38429e-08	0.828162	0.205486	0.00156278
DPM1	ENSG00000000419	49.1501	1.14937	1.13916	1.32977	1.17856	1.18204	1.11582	0.228705	0.514235	0.00406299	0.150886	0.151525	0.414235
SCYL3	ENSG00000000457	25.0084	0.560055	0.563397	0.602068	0.655069	0.638274	0.655775	1.29835e-10	8.34932e-06	2.4148e-08	3.70217e-06	8.87454e-07	5.4172e-06
C1orf112	ENSG00000000460	16.5312	0.833712	1.00976	0.667841	0.834492	0.892658	1.08749	0.225475	1	0.00251447	0.238395	0.51614	0.649575
FGR	ENSG00000000938	81.4405	5.54204	4.9437	3.87763	6.14571	5.25478	3.4935	2.86271e-55	1.25582e-31	5.76167e-34	2.28257e-62	9.2581e-52	1.2228e-28
CFH	ENSG00000000971	0.735161	0.539579	0.493392	0.43766	0.779828	0.477859	0.576749	0.0175752	0.0877211	0.00250137	0.403435	0.00585381	0.0561139
FUCA2	ENSG00000001036	128.498	0.797205	0.974862	0.954118	1.02316	0.891845	0.981006	0.0233105	0.940328	0.699726	0.894788	0.341422	0.934947
GCLC	ENSG00000001084	173.345	2.7115	2.51412	2.56866	3.43901	2.55484	2.04039	5.68601e-42	6.4775e-22	2.60977e-37	1.23907e-65	6.15631e-37	6.84615e-21
NFYA	ENSG00000001167	101.347	1.51433	1.40316	0.96347	1.62732	1.7162	1.50613	0.000718841	0.0741235	0.853993	5.07239e-05	5.46883e-06	0.00112137
STPG1	ENSG00000001460	5.1156	0.763952	0.741919	0.734295	0.667843	0.69613	0.782417	0.100872	0.249824	0.0567081	0.0104006	0.0251765	0.174686
NIPAL3	ENSG00000001461	20.0713	0.40786	0.354801	0.387663	0.413087	0.370869	0.480371	1.89282e-18	1.12506e-12	6.13351e-20	7.39192e-18	8.15915e-22	9.79714e-13
ENPP4	ENSG00000001561	26.0691	0.841541	1.07369	1.25457	1.15966	1.27639	1.59659	0.221188	0.762705	0.0703366	0.296592	0.0566397	2.85434e-05
SEMA3F	ENSG00000001617	1.25872	0.866774	1.18641	1.46021	0.560991	0.728797	0.888817	0.630931	0.749952	0.130803	0.0378726	0.305162	0.739788
ANKIB1	ENSG00000001629	28.6596	0.919822	1.24085	1.18384	0.904363	1.16184	1.33034	0.598284	0.328472	0.241878	0.559398	0.346814	0.0348447
RAD52	ENSG00000002016	4.18099	1.41364	1.39218	1.07035	1.13422	1.64958	1.24285	0.0475925	0.230539	0.77902	0.589559	0.00226633	0.309023
BAD	ENSG00000002330	6.45962	1.72986	1.75105	3.31083	1.29557	1.18825	1.38683	0.00945029	0.0714559	7.70802e-11	0.316436	0.566292	0.205911
LAP3	ENSG00000002549	114.399	2.06131	1.94477	1.42947	2.59879	2.2206	2.40966	9.65461e-20	4.79514e-10	3.37266e-05	7.11784e-35	4.5955e-24	2.82383e-29
CD99	ENSG00000002586	180.277	0.578753	0.530812	0.742334	0.69342	0.529807	0.576716	0.000777471	0.00815394	0.0873312	0.0335907	9.79381e-05	0.00091543
HS3ST1	ENSG00000002587	10.686	2.67343	3.22731	2.47908	1.65693	3.92306	3.35451	1.61696e-16	8.0348e-15	9.01249e-14	0.000159434	4.83854e-33	4.70535e-25
AOC1	ENSG00000002726	17.1507	1.1293	1.16172	0.628205	0.585188	0.690098	0.479975	0.689652	0.759694	0.08359	0.0463387	0.212165	0.00552907
HECW1	ENSG00000002746	0.767224	0.740319	0.997879	0.524151	1.399	0.903771	1.29459	0.364355	1	0.0447627	0.251183	0.810046	0.453356
MAD1L1	ENSG00000002822	49.201	1.41807	1.24566	2.22005	1.44783	1.22213	1.16556	0.0723459	0.552342	1.38191e-06	0.0567433	0.394867	0.543998
LASP1	ENSG00000002834	693.483	1.80094	1.4759	1.39188	1.48417	1.29585	1.22253	9.57515e-12	0.00236139	0.000349263	1.39431e-05	0.00875147	0.0592795
SNX11	ENSG00000002919	10.9363	1.92193	1.6519	1.4565	2.27744	1.56801	1.30699	2.91525e-08	0.00399918	0.00380328	6.73034e-13	0.000400697	0.0695451
M6PR	ENSG00000003056	155.666	1.66283	1.65629	1.50759	1.52847	1.33112	1.23742	1.03358e-10	2.55908e-06	3.46205e-07	1.3969e-07	0.000892925	0.0214464
KLHL13	ENSG00000003096	0.377606	0.159262	0.176163	0.422768	0.316737	0.105351	0.146257	3.24978e-07	0.00122847	0.0081805	0.000471222	1.48444e-08	1.07142e-06
CYP26B1	ENSG00000003137	0.443089	0.162296	0.0672421	0.126193	0.0653976	0.0775618	0.16136	4.59707e-05	0.000477196	1.50784e-05	1.63695e-07	3.91783e-07	0.000105993
ICA1	ENSG00000003147	27.2167	0.531914	0.345517	0.41465	0.710532	0.491117	0.533191	1.6961e-09	1.81482e-12	1.28395e-16	0.00170447	1.48955e-11	3.16173e-09
DBNDD1	ENSG00000003249	0.495912	0.692652	0.982541	2.01207	0.111205	0.267784	0.721969	0.515746	1	0.101758	0.000227682	0.0155201	0.62253
CASP10	ENSG00000003400	6.86325	1.00103	1.33653	1.36741	1.03453	1.17388	1.74791	1	0.228275	0.0401263	0.906592	0.396443	5.5364e-05
CFLAR	ENSG00000003402	139.821	2.96743	2.62773	2.07625	2.87337	2.54219	1.96584	6.292e-28	1.48166e-13	1.65183e-12	3.27634e-26	2.34129e-20	1.27716e-10
TFPI	ENSG00000003436	3.74258	2.02799	2.2321	1.55918	4.04455	1.7616	2.52048	5.53055e-05	0.00073901	0.0244558	3.70577e-19	0.00253628	5.96387e-08
NDUFAF7	ENSG00000003509	13.7275	1.03128	1.15962	0.724912	1.21756	1.31831	1.02786	0.873342	0.503339	0.00723284	0.112286	0.0165247	0.907591
RBM5	ENSG00000003756	133.83	0.892155	0.939509	0.811316	0.979743	1.04184	0.836246	0.326838	0.759694	0.0418938	0.9175	0.775965	0.110816
MTMR7	ENSG00000003987	0.267996	0.466257	0.562988	1.06597	0.953075	0.572788	0.364884	0.052229	0.403004	0.920099	0.958472	0.186461	0.025196
SLC7A2	ENSG00000003989	3.95434	4.61274	4.45004	4.1607	6.24615	4.50354	4.06082	3.44008e-21	1.07967e-12	1.0581e-17	2.42939e-31	2.65276e-20	6.41586e-17
ARF5	ENSG00000004059	15.7668	1.26817	1.32349	2.01618	1.2572	0.94081	0.982579	0.286106	0.428007	6.75216e-05	0.319165	0.858406	1
SARM1	ENSG00000004139	0.677978	0.513006	1.25342	0.974303	0.496597	0.855876	0.912988	0.0117494	0.633466	0.985203	0.0108036	0.625878	0.812729
POLDIP2	ENSG00000004142	45.3324	1.47834	1.38135	1.5859	1.51012	1.27525	1.27581	0.000194993	0.0431348	6.67427e-06	8.25722e-05	0.0395856	0.0421471
AK2	ENSG00000004455	109.922	1.28291	1.08389	1.10054	1.23066	0.937337	0.991094	0.0351778	0.759694	0.499888	0.0967941	0.677613	1
CD38	ENSG00000004468	1.68897	1.37554	2.21106	0.987653	1.42785	1.91005	1.38264	0.329556	0.0328395	1	0.272794	0.0202118	0.364806
FKBP4	ENSG00000004478	37.4548	4.24808	2.81956	5.30287	2.63747	3.68842	2.56534	1.45611e-50	1.53408e-15	5.47102e-68	8.47991e-22	1.22596e-40	2.44324e-20
CAMKK1	ENSG00000004660	10.697	1.93135	1.72121	1.89567	2.00625	1.89131	1.82871	8.60915e-07	0.00562146	2.13034e-06	1.73872e-07	2.58104e-06	1.32439e-05
RECQL	ENSG00000004700	100.505	1.27439	1.6496	1.61091	1.74639	1.66358	1.85763	0.0111986	2.04338e-05	3.15553e-08	4.9943e-11	3.19964e-09	1.94046e-13
CCDC132	ENSG00000004766	21.8397	1.16005	1.01669	0.887225	1.36839	1.27636	1.1947	0.221292	0.998242	0.35858	0.00241725	0.0272705	0.149229
HSPB6	ENSG00000004776	0.149648	0.117993	0.475808	0.265652	0.295386	0.176554	0.52159	5.89388e-05	0.292321	0.00639808	0.00799999	0.000573129	0.177146
ARHGAP33	ENSG00000004777	4.87436	0.375698	0.593461	0.422085	0.261414	0.47257	0.447182	4.15466e-09	0.0404092	2.70941e-07	1.23251e-14	7.11906e-06	2.10852e-06
NDUFAB1	ENSG00000004779	99.7158	2.10161	1.76551	2.46726	1.36271	1.29598	1.07376	3.82579e-11	0.000406414	2.04298e-16	0.0171936	0.0603884	0.682649
PDK4	ENSG00000004799	24.3842	0.0289452	0.0253878	0.0261813	0.0364828	0.0357948	0.0423123	4.34462e-132	2.73654e-69	8.58579e-132	3.65258e-121	1.40345e-122	1.25113e-112
SLC22A16	ENSG00000004809	39.3613	0.841147	1.11029	0.840213	0.753665	1.06877	1.0924	0.227405	0.696095	0.219435	0.0341478	0.687718	0.622143
ZMYND10	ENSG00000004838	0.234359	0.593352	0.313459	1.17729	0.253423	0.578926	0.674646	0.447268	0.29313	0.82432	0.0448128	0.456069	0.626521
ABCB5	ENSG00000004846	0.160204	9.26366	4.20368	24.4104	11.9632	5.78548	6.80535	4.72441e-05	0.197754	5.59142e-13	1.82385e-06	0.00749329	0.00334669
ARX	ENSG00000004848	1.15731	0.855389	0.438194	1.5702	0.602357	0.602878	0.761935	0.59279	0.0310016	0.0351971	0.0479101	0.0504583	0.368668
SLC25A13	ENSG00000004864	26.4557	2.42782	2.47946	1.77043	2.48718	2.52173	2.30892	3.27082e-18	1.07712e-11	1.28903e-07	3.70658e-19	8.69824e-20	6.23794e-16
ST7	ENSG00000004866	16.2656	1.51334	1.53334	1.8273	1.16466	1.32454	1.57977	9.30809e-05	0.00452133	2.46726e-09	0.253108	0.01612	1.89643e-05
SLC4A1	ENSG00000004939	0.0224136	1.32202	0.281332	6.61256	1.40606	1.37538	2.83698	0.889447	0.696095	0.0298254	0.855954	0.88026	0.443332
HCCS	ENSG00000004961	28.0448	1.33967	1.15368	1.19717	1.38452	1.01986	1.00438	0.00216558	0.440455	0.0868157	0.000571243	0.931383	1
DVL2	ENSG00000004975	5.62186	1.64465	1.97906	1.73104	0.963802	1.27996	1.11832	0.00015345	7.13823e-05	2.76203e-05	0.888045	0.12436	0.589336
UPF1	ENSG00000005007	54.405	1.01694	0.915008	0.845629	0.922871	0.83734	0.799162	0.930646	0.653161	0.0876305	0.489304	0.0794971	0.0217284
SLC25A5	ENSG00000005022	138.192	1.37415	1.07826	0.709572	1.35478	1.22031	1.11182	0.00360446	0.759694	0.00277818	0.00621025	0.111833	0.484627
CCDC109B	ENSG00000005059	18.4356	0.586989	0.518072	0.624388	0.502849	0.565965	0.75259	3.47089e-05	0.000410158	0.000287254	9.16701e-08	1.12926e-05	0.0485972
HOXA11	ENSG00000005073	6.71658	0.528252	0.479153	0.780236	0.384372	0.46603	0.4807	0.000544986	0.00738224	0.230231	2.72579e-07	4.14739e-05	0.000105637
POLR2J	ENSG00000005075	91.139	1.1649	0.901554	0.922312	1.37322	1.20371	1.0498	0.216607	0.669589	0.569599	0.0026928	0.129483	0.760725
DHX33	ENSG00000005100	3.47998	1.15217	1.48765	0.873495	1.26359	1.50135	1.61645	0.6093	0.287504	0.637295	0.398611	0.0980694	0.0439836
THSD7A	ENSG00000005108	40.5065	0.424401	0.567618	0.507358	0.401525	0.552371	0.649484	1.01161e-16	0.000124188	4.24067e-11	1.49714e-18	8.61312e-09	4.43192e-05
ACSM3	ENSG00000005187	2.04675	0.270555	0.296272	0.340824	0.523307	0.516829	0.541762	4.08882e-09	0.00018221	1.32588e-06	0.0029461	0.00259161	0.00673707
AC004381.6	ENSG00000005189	5.46042	0.406678	0.57588	0.285534	0.410604	0.455944	0.530845	5.08033e-07	0.0459652	1.70496e-11	8.249e-07	1.3902e-05	0.000622061
CIAPIN1	ENSG00000005194	33.0839	1.43866	1.26219	1.41228	1.5875	1.23598	1.30908	0.0014474	0.23152	0.00268889	2.84974e-05	0.111321	0.0330464
SPPL2B	ENSG00000005206	14.9909	0.709725	0.950294	0.872542	0.588297	0.801853	0.680331	0.00710458	0.859786	0.35992	1.92694e-05	0.120378	0.00309189
FAM214B	ENSG00000005238	40.3001	1.8426	1.80141	1.5188	1.47721	1.24318	1.26778	3.10468e-09	3.29496e-05	0.000119066	0.000421693	0.088891	0.0618122
COPZ2	ENSG00000005243	4.75584	0.829384	0.840123	1.71558	0.794905	0.541571	0.985461	0.469212	0.701721	0.00561849	0.380097	0.00667218	1
MSL3	ENSG00000005302	46.4777	1.25377	1.09442	0.901828	1.05571	1.01905	0.784374	0.030676	0.696095	0.413188	0.682273	0.941197	0.0322987
BZRAP1	ENSG00000005379	10.2401	0.442115	0.845691	1.09874	0.276745	0.368117	0.345826	4.24816e-09	0.559013	0.597691	7.97792e-19	1.44547e-12	1.44912e-13
GCFC2	ENSG00000005436	18.8558	1.11978	1.1397	0.767416	1.49139	1.14332	1.3629	0.42421	0.578884	0.0334422	0.000224902	0.353124	0.0079076
WDR54	ENSG00000005448	13.4546	0.624092	0.553086	1.41823	0.766256	0.679088	0.780086	0.0348902	0.0794479	0.103761	0.286918	0.105745	0.356102
CROT	ENSG00000005469	7.12201	0.540703	0.76881	0.791535	0.621485	0.700424	1.14825	2.48554e-05	0.309817	0.152494	0.00147105	0.0226213	0.465131
ABCB4	ENSG00000005471	44.416	1.05942	1.10076	0.856978	1.50127	1.12316	1.19986	0.624186	0.634272	0.153316	3.39564e-06	0.323339	0.0848585
KMT2E	ENSG00000005483	121.367	1.59417	1.62057	1.33526	1.34538	1.4671	1.54788	0.000114594	0.00452438	0.0275205	0.0254987	0.00257903	0.00045716
RHBDD2	ENSG00000005486	14.5208	1.3796	1.2919	1.57457	0.835036	0.717269	0.786055	0.00723312	0.185589	5.96359e-05	0.219943	0.0122298	0.0948669
SOX8	ENSG00000005513	0.0251705	2.36812	2.60647	7.87819	0.282246	1.36667	2.82879	0.484458	0.652303	0.0110044	0.48929	0.881842	0.442105
IBTK	ENSG00000005700	106.581	1.20999	1.33535	1.33384	1.62835	1.36466	1.59469	0.0303598	0.014365	0.00040317	1.76674e-10	0.000140627	1.56638e-09
ZNF195	ENSG00000005801	55.2881	0.976735	0.811137	0.597717	0.867644	0.876995	0.698165	0.938521	0.409618	0.000125401	0.394051	0.464049	0.0123532
MYCBP2	ENSG00000005810	111.152	1.31723	1.26477	1.18365	1.62729	1.35744	1.6149	0.0979971	0.404882	0.360996	0.00104695	0.0688434	0.0015387
FBXL3	ENSG00000005812	73.8545	0.692599	0.75494	0.706105	0.83911	0.866863	0.809636	0.000142123	0.0631252	0.000329096	0.107414	0.22698	0.0514696
ITGAL	ENSG00000005844	344.368	0.733961	0.732364	0.350291	0.5635	0.752766	0.500532	0.0211323	0.137186	1.57666e-16	6.29467e-06	0.0423168	5.04517e-08
PDK2	ENSG00000005882	12.3361	0.557114	0.402285	0.482749	0.468298	0.370786	0.471979	1.79939e-07	1.68844e-08	1.44725e-10	2.06593e-11	5.70652e-18	5.66721e-11
ITGA3	ENSG00000005884	71.9799	0.475613	0.610809	0.849596	0.448342	0.555259	0.88429	2.26552e-07	0.0247377	0.342608	2.50713e-08	5.5694e-05	0.541946
ITGA2B	ENSG00000005961	0.254182	0.406835	0.671465	0.570676	0.188045	0.250543	0.292214	0.0112689	0.541045	0.135503	6.53415e-05	0.000435108	0.00280522
GDE1	ENSG00000006007	67.7298	1.28422	1.31309	1.48492	1.34078	1.1883	1.35789	0.00407609	0.0306335	1.15601e-06	0.000597004	0.0762041	0.000382507
CRLF1	ENSG00000006016	11.9732	0.306249	0.238179	0.293993	0.645893	0.642272	0.487392	5.13157e-08	7.38359e-06	2.03259e-08	0.058876	0.0598145	0.00122752
OSBPL7	ENSG00000006025	9.18339	0.361771	0.348759	0.31181	0.315121	0.39198	0.412955	8.55563e-15	1.88706e-08	4.6611e-18	5.18248e-18	8.49018e-13	2.24558e-11
MAP3K14	ENSG00000006062	9.22876	2.20424	1.9402	1.52808	1.79202	1.70946	1.45582	2.11024e-12	2.83733e-05	0.000712904	8.55548e-07	8.55692e-06	0.00457403
TMEM132A	ENSG00000006118	12.5708	0.86949	0.795952	1.21748	0.698131	0.875985	0.844998	0.494455	0.482884	0.284671	0.0437106	0.556595	0.44384
AP2B1	ENSG00000006125	72.4564	1.19335	1.37478	1.14813	1.11149	1.45015	1.46008	0.266748	0.133765	0.40603	0.564347	0.00705093	0.00629482
SPATA20	ENSG00000006282	34.2059	0.961842	0.915232	0.743342	0.997669	0.763659	0.767406	0.782664	0.696095	0.00363507	1	0.0106107	0.0136722
CACNA1G	ENSG00000006283	5.46524	11.736	7.84055	6.16327	7.51219	7.20528	4.50469	1.59598e-70	2.25235e-31	1.17581e-34	1.46328e-44	1.03529e-42	2.68989e-22
TNFRSF12A	ENSG00000006327	18.4669	3.7371	3.47509	3.89174	2.70024	2.79235	3.03435	2.98703e-14	4.04825e-08	4.03082e-15	3.84923e-08	1.19592e-08	5.40479e-10
RALA	ENSG00000006451	89.1414	2.22656	2.05445	2.97465	2.54416	2.23839	2.44945	1.8594e-24	6.94236e-12	3.0408e-46	1.53285e-33	9.57836e-25	1.29311e-30
BAIAP2L1	ENSG00000006453	0.990442	0.526136	0.480681	0.489874	0.446504	0.341794	0.461274	0.00615672	0.0449075	0.00330975	0.000794236	1.1605e-05	0.0020673
KDM7A	ENSG00000006459	26.6212	2.18581	2.81266	2.34769	2.37215	2.57818	2.36476	1.39836e-11	1.27537e-12	1.06417e-13	4.6694e-14	6.0477e-17	8.26274e-14
ETV1	ENSG00000006468	9.22013	1.22964	2.19696	2.123	1.34963	2.15736	3.5118	0.229979	1.02307e-05	1.62437e-08	0.0627137	6.7788e-09	5.06385e-24
AGK	ENSG00000006530	17.2119	1.04211	0.938444	0.642296	0.952022	0.895782	0.841991	0.824358	0.809988	0.000470398	0.78563	0.509015	0.266913
ALDH3B1	ENSG00000006534	22.2748	2.26406	2.45359	1.59404	2.82991	2.04632	1.83902	1.23597e-18	9.16338e-14	3.38469e-06	1.16892e-30	3.5674e-14	4.22896e-10
TTC22	ENSG00000006555	0.0295247	0.0456834	0.0456834	0.0456834	0.0456834	0.0456834	0.0456834	0.0299265	0.202824	0.0424021	0.037621	0.0377903	0.0550736
PHTF2	ENSG00000006576	44.4784	0.409956	0.534598	0.472104	0.500116	0.495829	0.595446	5.14229e-21	2.6659e-06	1.96123e-15	1.86929e-13	9.42571e-14	5.04537e-08
FARP2	ENSG00000006607	19.947	1.29679	1.34686	1.09895	1.3533	1.32115	1.37909	0.0393854	0.108975	0.548472	0.0142581	0.02917	0.0101204
USH1C	ENSG00000006611	0.443802	0.177141	0.0680246	0.0559412	0.286387	0.0487184	0.0743859	4.10142e-06	5.38875e-05	2.03415e-09	0.000529996	2.33588e-10	1.85726e-08
GGCT	ENSG00000006625	55.7343	0.868334	0.836688	1.52898	1.3323	1.34946	1.44027	0.545592	0.652031	0.0152312	0.144495	0.13187	0.0551987
DBF4	ENSG00000006634	27.6098	0.885894	1.07321	0.745805	0.908582	1.04635	0.95822	0.418981	0.764049	0.021024	0.549079	0.809877	0.828115
TBXA2R	ENSG00000006638	5.36003	0.731038	0.771229	0.852174	0.585105	0.724744	0.73914	0.0671086	0.376195	0.405347	0.00103888	0.0685824	0.1
IFRD1	ENSG00000006652	75.2523	1.34762	1.90173	3.56859	1.57346	1.636	1.81359	0.00153925	1.72134e-08	2.74975e-57	3.44771e-07	2.36297e-08	5.69981e-12
COX10	ENSG00000006695	8.59489	2.21037	1.79865	1.32504	1.98879	1.97858	1.64999	1.30375e-08	0.00462951	0.101402	1.68137e-06	2.18569e-06	0.00128799
GTF2IRD1	ENSG00000006704	8.51881	1.13249	1.88542	2.31477	0.956618	1.36918	1.74777	0.433784	3.97806e-05	1.19981e-14	0.828906	0.0159213	1.88542e-06
PAF1	ENSG00000006712	71.5872	1.29929	1.24022	1.92575	1.14686	1.13137	1.27752	0.063518	0.365815	4.43558e-08	0.411686	0.50041	0.103969
VPS41	ENSG00000006715	60.6274	1.08413	1.11545	1.02875	1.27849	1.33435	1.18122	0.460517	0.532499	0.827297	0.00470486	0.000700436	0.089682
ARHGAP44	ENSG00000006740	1.63451	0.580448	0.681895	0.649855	0.381177	0.591532	0.529207	0.0260879	0.370131	0.0904034	8.85922e-05	0.0390195	0.0130995
ELAC2	ENSG00000006744	25.8017	1.444	1.25348	1.09101	1.57804	1.36864	1.309	0.000133155	0.165745	0.497483	1.1388e-06	0.00180398	0.0106928
SCIN	ENSG00000006747	7.48628	1.41558	0.945414	0.881243	1.55887	1.80566	1.6001	0.00503699	0.853535	0.445514	0.000205663	2.08992e-07	0.000101608
ARSD	ENSG00000006756	45.9871	0.804057	0.729319	0.624001	0.869082	0.572054	0.528571	0.0970881	0.0989893	7.22663e-05	0.335489	2.6876e-06	8.54308e-08
PNPLA4	ENSG00000006757	6.23113	0.976687	0.806438	0.840962	1.11581	0.739932	0.881415	0.928711	0.357424	0.238802	0.489304	0.0288866	0.465029
MARK4	ENSG00000007047	31.634	1.45643	1.38393	1.15488	1.25987	1.08235	1.03425	0.00137675	0.071386	0.315423	0.0797681	0.625878	0.884516
PROM1	ENSG00000007062	0.0237527	0.162237	0.162237	0.162237	0.809786	0.162237	5.32723	0.263337	0.556516	0.303152	0.932206	0.300204	0.0442585
CCDC124	ENSG00000007080	25.3843	1.92919	1.48864	2.53498	1.35741	1.14019	1.12007	5.14574e-06	0.0917704	1.311e-11	0.0713433	0.545496	0.627435
CEACAM21	ENSG00000007129	6.67321	0.068865	0.0648439	0.0301779	0.0715726	0.0604957	0.0560123	3.72695e-50	3.28988e-26	1.1968e-63	1.68563e-48	1.80094e-52	2.60258e-52
PAFAH1B1	ENSG00000007168	84.5662	0.922711	0.872429	1.05144	1.09601	0.818618	0.890171	0.480265	0.436799	0.654154	0.418435	0.0457526	0.314272
NOS2	ENSG00000007171	3.00247	0.232384	0.365616	0.364251	0.245387	0.477796	0.56727	3.21602e-12	0.000677249	7.14308e-07	2.21541e-11	0.000249581	0.00696281
KIAA0100	ENSG00000007202	243.283	1.37216	1.33306	1.03992	1.4449	1.51513	1.39864	0.00276854	0.0733872	0.800295	0.000385193	4.85484e-05	0.00171796
GAS7	ENSG00000007237	120.277	1.19844	1.22701	0.605688	1.2959	1.02583	0.813262	0.159414	0.298853	1.52573e-05	0.0302713	0.917799	0.131958
TRAPPC6A	ENSG00000007255	6.06005	0.765613	0.678586	0.618852	0.825441	0.551249	0.587557	0.1905	0.200753	0.0102441	0.385311	0.00140651	0.0055877
MATK	ENSG00000007264	29.9587	2.69897	1.84924	2.41539	2.40867	1.99167	1.46641	1.31305e-17	0.000313981	7.9691e-14	9.72366e-14	1.7254e-08	0.00545277
CD79B	ENSG00000007312	0.516407	0.423207	0.300805	0.892655	0.478527	0.544061	0.375932	0.0108632	0.0269616	0.786487	0.0342285	0.0879334	0.0078192
SCN4A	ENSG00000007314	0.0660391	0.137698	0.269513	0.160935	0.0291847	0.361644	0.553608	0.0369648	0.391581	0.0635613	0.00504433	0.260851	0.545986
ST7L	ENSG00000007341	51.6051	1.44759	1.26121	1.03708	1.40073	1.21548	1.13956	1.30673e-05	0.0940037	0.775407	9.79294e-05	0.0461664	0.236747
TKTL1	ENSG00000007350	19.8724	0.534027	0.707235	0.88673	0.739702	0.558602	0.719699	1.62798e-05	0.151188	0.505981	0.0578889	8.1206e-05	0.0418116
PAX6	ENSG00000007372	0.206951	0.102006	0.146944	0.197132	0.0422015	0.040961	0.274317	1.54537e-06	0.00500446	0.000252788	7.69785e-08	4.94658e-08	0.00270186
RPUSD1	ENSG00000007376	9.39939	1.4523	1.08027	1.51116	1.45137	1.01858	0.957916	0.0142228	0.813932	0.00564921	0.0156389	0.9863	0.884008
RHBDF1	ENSG00000007384	16.6842	0.91269	0.90991	0.993332	0.716572	1.00472	0.737627	0.599521	0.759694	1	0.0290962	1	0.0584535
LUC7L	ENSG00000007392	29.2463	1.14628	1.30671	1.75746	1.31453	1.22608	0.953939	0.517434	0.36158	0.000273249	0.138907	0.320306	0.879944
CACNA2D2	ENSG00000007402	0.0418729	0.506457	0.0416889	0.0416889	0.0416889	0.0416889	0.419056	0.485289	0.15239	0.0238398	0.0198521	0.0196365	0.446476
BAIAP3	ENSG00000007516	0.690524	0.217496	0.403308	0.663702	0.112891	0.107963	0.237299	1.09799e-06	0.0472862	0.190035	9.04486e-10	3.94165e-10	1.09232e-05
TSR3	ENSG00000007520	40.071	1.17384	0.912735	1.95075	1.61157	1.29143	1.23308	0.472222	0.817948	5.56506e-05	0.00741256	0.237995	0.36413
PIGQ	ENSG00000007541	14.5222	0.923834	0.781772	0.926448	0.780889	0.643173	0.649594	0.648399	0.333813	0.66017	0.119543	0.00256204	0.00371264
TEAD3	ENSG00000007866	0.262451	0.569716	1.47206	2.23502	0.34064	0.383455	0.814706	0.311654	0.654472	0.0424705	0.0603644	0.0970479	0.760278
DNAJC11	ENSG00000007923	65.7278	1.38827	1.27296	1.22485	1.25052	1.16043	1.09821	0.00018699	0.0832337	0.0335533	0.0186107	0.167667	0.449772
FMO3	ENSG00000007933	0.00917458	1	1	14.4942	5.02563	4.84447	1	1	1	0.0112946	0.212957	0.234419	1
MYLIP	ENSG00000007944	9.96182	0.43012	0.432803	0.397299	0.454607	0.486863	0.520705	4.97112e-11	5.58419e-06	1.64406e-12	9.58409e-10	2.27649e-08	5.7272e-07
E2F2	ENSG00000007968	7.12033	0.436749	0.579441	0.384378	0.34658	0.46559	0.572964	1.68822e-07	0.0235411	2.97261e-09	5.5721e-11	1.72012e-06	0.00070435
PSMB1	ENSG00000008018	104.116	1.01328	0.979812	1.06068	1.3379	0.963991	0.917864	0.983962	0.984668	0.678722	0.0102443	0.851733	0.604578
SYN1	ENSG00000008056	10.9254	0.252985	0.222353	0.295031	0.580755	0.690871	0.485639	1.11133e-10	1.36139e-06	7.98973e-09	0.0119019	0.115456	0.000769924
JARID2	ENSG00000008083	62.9546	1.41482	1.81945	2.43003	1.31997	1.60916	1.7446	0.00083189	4.7448e-06	6.58861e-22	0.0110074	1.89713e-06	1.37756e-08
CAMK1G	ENSG00000008118	0.112361	12.5113	7.02769	11.5072	15.9508	4.94786	5.80451	2.72123e-05	0.0558957	0.00012958	1.73245e-06	0.0532496	0.0328112
NADK	ENSG00000008130	47.4212	1.58975	1.56207	1.52958	1.79032	1.54035	1.2056	0.000541152	0.0223231	0.0017158	7.28951e-06	0.00174582	0.281871
DLEC1	ENSG00000008226	0.939691	0.589922	0.563019	0.385489	0.685384	0.515167	0.463921	0.02273	0.120798	0.000103442	0.127944	0.00507778	0.00196703
CYTH3	ENSG00000008256	39.7093	0.482605	0.599252	0.514867	0.452897	0.510765	0.551484	3.8389e-07	0.0188127	3.78092e-06	3.72734e-08	3.49481e-06	4.99436e-05
ADAM22	ENSG00000008277	6.65421	1.39318	1.30629	1.40391	1.06804	1.28964	1.57501	0.0198432	0.257394	0.0176592	0.737916	0.107838	0.00101132
SYPL1	ENSG00000008282	67.0418	1.31593	1.27287	1.06603	1.45073	1.39272	1.17866	0.0028662	0.0897239	0.611156	2.458e-05	0.000250349	0.129241
SPAG9	ENSG00000008294	256.969	1.54274	1.75514	1.82794	1.82883	1.65688	1.75992	3.46856e-06	4.77295e-06	1.75265e-11	1.89214e-11	4.21284e-08	5.29236e-10
CELSR3	ENSG00000008300	2.46586	1.77584	3.12344	3.10976	1.48356	2.12896	2.00635	0.00240733	1.84011e-07	9.72156e-12	0.0651487	2.73797e-05	0.000227557
AASS	ENSG00000008311	0.402729	0.38329	0.457007	1.26025	0.445696	0.580541	1.1365	0.00385472	0.144152	0.488669	0.017426	0.115371	0.743022
SS18L2	ENSG00000008324	13.1357	1.41454	1.67805	1.53535	1.39034	1.61431	1.43323	0.00447485	0.00120552	0.000280056	0.0082341	4.0099e-05	0.00414844
MPND	ENSG00000008382	10.8313	1.971	1.40086	1.73882	2.09434	1.65445	1.2321	2.87554e-05	0.24783	0.001004	4.32226e-06	0.00398208	0.361548
MGST1	ENSG00000008394	28.0705	4.97041	2.9305	1.87568	3.71892	2.31508	1.35716	1.9454e-29	3.4649e-08	8.80086e-05	1.68397e-19	5.50671e-08	0.121937
CRY1	ENSG00000008405	16.6044	1.2704	1.30215	1.66407	1.17746	1.20815	1.35013	0.0207921	0.0856135	2.95305e-08	0.158947	0.0957759	0.00345698
NFIX	ENSG00000008441	5.93705	0.845446	0.708092	1.4074	0.579771	0.758098	0.913062	0.343585	0.166108	0.0170205	0.000354254	0.100856	0.649575
ST3GAL1	ENSG00000008513	202.287	0.29785	0.33005	0.371505	0.278373	0.308599	0.311034	9.6928e-37	6.27946e-17	7.77038e-26	2.65443e-40	6.95176e-35	2.43628e-34
MMP25	ENSG00000008516	1.59666	0.476946	0.510674	0.212374	0.588288	0.755123	0.430477	0.00609683	0.118782	1.10783e-07	0.0613627	0.388902	0.0028789
IL32	ENSG00000008517	26.1333	9.75736	7.46382	10.0037	14.8061	10.2068	8.84005	7.04063e-47	6.10036e-25	8.6228e-48	1.44003e-65	9.64493e-49	1.38022e-42
PKD1	ENSG00000008710	24.4225	1.17727	1.27232	1.45921	0.927506	0.979259	0.853692	0.138946	0.117892	5.2344e-05	0.588069	0.925806	0.204989
MAPK8IP2	ENSG00000008735	0.149253	0.866407	0.873861	1.03772	0.934699	0.258897	0.582456	0.847845	0.93432	1	0.964473	0.0449474	0.455902
MED24	ENSG00000008838	52.6997	1.24008	1.303	1.55242	1.07468	1.12694	1.17658	0.0411003	0.0807779	2.22939e-06	0.608858	0.348991	0.174344
RHOBTB2	ENSG00000008853	32.8948	0.591958	0.619416	0.653968	0.482657	0.58768	0.562654	1.57855e-06	0.00283255	0.000119593	2.63068e-11	1.36182e-06	1.92934e-07
SEC62	ENSG00000008952	201.835	0.965989	0.893706	1.29383	1.20121	1.01377	1.0213	0.862194	0.682451	0.0357034	0.17989	0.990242	0.954896
CSDE1	ENSG00000009307	1716.28	1.30906	1.37106	1.3914	1.32422	1.31867	1.3117	0.0108622	0.0360807	0.00111779	0.00789431	0.0100274	0.0126283
UBE3C	ENSG00000009335	134.398	1.25425	1.33036	1.06105	1.41754	1.40818	1.36463	0.0751581	0.120362	0.699838	0.00295171	0.00405354	0.0112954
TENM1	ENSG00000009694	0.160518	0.589158	0.0154982	0.0852131	0.51827	0.438658	0.925397	0.367657	0.00739544	0.00139674	0.27985	0.183167	0.960054
MASP2	ENSG00000009724	0.315762	0.18846	0.122885	0.132266	0.621023	0.616394	0.292633	0.00291608	0.0250179	0.000890966	0.416662	0.426877	0.0350092
FAM76A	ENSG00000009780	11.6931	0.994479	1.30752	1.83691	1.42256	1.63159	1.86037	1	0.134357	2.33346e-09	0.00155357	3.27653e-06	1.38174e-09
TRAF3IP3	ENSG00000009790	96.7311	0.405089	0.468501	0.452241	0.334752	0.431689	0.379857	2.00117e-20	2.90859e-08	3.15359e-16	1.74219e-28	6.42195e-18	7.55769e-23
POMT2	ENSG00000009830	8.91093	2.69222	3.01409	3.57956	1.82569	2.31725	2.03174	2.59954e-24	1.12405e-18	3.64577e-41	1.49815e-08	5.62117e-17	1.58222e-11
VTA1	ENSG00000009844	129.05	1.44153	1.14058	0.969048	1.19211	1.08313	0.973817	0.00205188	0.613474	0.876966	0.21792	0.625878	0.925937
MLXIPL	ENSG00000009950	11.2557	2.12295	1.96433	1.61594	2.12062	1.63474	1.29039	5.58709e-08	0.000540368	0.00133684	6.71863e-08	0.00115201	0.166913
BAZ1B	ENSG00000009954	194.256	0.833806	0.88063	1.11997	0.803906	0.915204	1.01066	0.0890512	0.516514	0.315423	0.0371531	0.501302	0.995582
METTL13	ENSG00000010165	37.3174	1.42808	1.29784	1.50066	1.40636	1.32037	1.16803	0.000426054	0.108886	4.24681e-05	0.000902022	0.0101592	0.223435
DYRK4	ENSG00000010219	0.144363	0.745929	1.27204	1.28475	0.196316	0.605329	0.610724	0.617964	0.781999	0.641102	0.0188502	0.450625	0.495194
ZNF207	ENSG00000010244	171.55	1.25151	1.15728	0.783869	1.47451	1.20001	1.19577	0.0460288	0.483722	0.0345492	0.000140619	0.137871	0.153814
UQCRC1	ENSG00000010256	145.891	2.96941	2.70815	3.125	2.8328	2.2565	2.08068	5.36706e-26	1.7963e-13	1.43401e-28	1.03167e-23	2.2533e-14	1.31833e-11
STARD3NL	ENSG00000010270	51.9564	1.15647	1.24502	1.34353	1.38076	1.38889	1.61438	0.129824	0.0992803	0.000387183	9.34597e-05	7.29517e-05	1.2399e-09
CD9	ENSG00000010278	89.4591	1.2795	1.17401	1.71578	1.70435	1.17908	1.35474	0.107445	0.580251	3.56931e-05	5.27103e-05	0.355465	0.046008
NCAPD2	ENSG00000010292	43.5515	0.424907	0.640446	0.484126	0.356961	0.52253	0.63072	1.24049e-09	0.041632	2.533e-07	4.28761e-13	4.99075e-06	0.00174779
IFFO1	ENSG00000010295	38.6663	0.99366	1.33171	1.48316	1.1427	1.32034	1.06405	1	0.41423	0.0455947	0.608858	0.225234	0.849706
GIPR	ENSG00000010310	0.983147	0.475331	0.643659	1.22867	0.465249	0.624739	0.681858	0.0330253	0.493702	0.598509	0.0317144	0.224912	0.356885
PHF7	ENSG00000010318	7.03579	0.483393	0.684074	0.565538	0.576873	0.651038	0.671093	9.06809e-10	0.0382525	2.17346e-06	4.23087e-06	0.00040251	0.00141807
SEMA3G	ENSG00000010319	2.27934	0.7815	0.462042	0.33205	0.651387	0.526257	0.360358	0.187415	0.00237402	1.53217e-09	0.0150516	0.000203627	2.18908e-08
NISCH	ENSG00000010322	77.9866	1.17677	1.13948	0.726829	1.14773	1.12314	0.842387	0.101148	0.454133	0.000582898	0.192486	0.304544	0.110201
STAB1	ENSG00000010327	14.1363	1.1031	1.83031	0.898651	0.936708	1.9885	1.37154	0.557348	0.000123033	0.51805	0.705126	1.10605e-09	0.0175041
FUZ	ENSG00000010361	1.11334	0.594115	0.533046	0.940912	0.648544	0.366874	0.562153	0.106075	0.218086	0.905455	0.204775	0.00167786	0.0933163
SLC6A13	ENSG00000010379	0.224782	1.42294	1.65917	3.03344	1.10286	1.58479	0.522764	0.59279	0.638632	0.0215637	0.939223	0.501302	0.450005
IDS	ENSG00000010404	157.537	2.28667	2.01059	1.4517	1.76541	1.6177	1.61008	9.71166e-13	1.27049e-05	0.00392418	3.12485e-06	0.000133454	0.000174223
CD4	ENSG00000010610	119.583	1.24146	1.115	0.730897	1.12057	1.05588	0.928519	0.115146	0.696095	0.0191448	0.489304	0.773329	0.664905
LRRC23	ENSG00000010626	3.88824	1.29391	1.1046	1.68968	1.05879	1.23436	0.932228	0.142486	0.759694	0.000486194	0.820258	0.280388	0.785203
BTK	ENSG00000010671	52.1883	1.55162	1.44913	1.32896	1.7041	1.50389	1.43961	2.48993e-06	0.00661077	0.00429687	5.233e-09	1.79497e-05	0.000196485
HFE	ENSG00000010704	0.707332	0.505145	0.815514	0.501811	0.766063	0.592557	0.65511	0.0200443	0.735891	0.0241044	0.431367	0.0943565	0.21666
FYN	ENSG00000010810	181.501	1.1377	1.19405	1.21474	1.10137	1.40414	1.20987	0.189216	0.207556	0.0282237	0.365507	3.45591e-05	0.0415145
HIVEP2	ENSG00000010818	10.1185	1.43787	1.80108	2.76611	1.48578	1.33	2.21932	0.104443	0.0431379	2.26028e-08	0.0745521	0.25106	3.42126e-05
FMO1	ENSG00000010932	0.0110856	1	25.7042	14.415	1	1	1	1	0.00495536	0.0107779	1	1	1
TCEB3	ENSG00000011007	160.736	1.84387	1.43829	1.32216	2.08796	1.51295	1.43137	1.92825e-16	0.0010296	0.000612632	7.49289e-24	1.09883e-07	7.43927e-06
LYPLA2	ENSG00000011009	23.4845	1.574	1.3079	1.73111	1.41543	1.15729	1.02329	0.00143524	0.283353	6.62985e-05	0.0220811	0.459055	0.968715
MRC2	ENSG00000011028	194.317	0.410998	0.341301	0.261633	0.323785	0.261341	0.280576	5.14229e-21	8.45496e-16	6.70381e-43	7.28691e-32	5.04116e-43	4.79924e-39
NME2	ENSG00000011052	0.219895	0.765279	2.28138	0.920053	0.752995	2.21604	0.515302	0.59279	0.0762994	0.913857	0.608858	0.0125434	0.247389
SLC6A7	ENSG00000011083	0.125508	3.04839	2.06005	5.44086	3.2974	3.1508	5.15861	0.0560034	0.568417	0.000507356	0.0411688	0.0553896	0.00134903
TSPAN9	ENSG00000011105	0.440489	0.294332	0.0401518	0.199587	0.161699	0.15574	0.299064	2.95096e-05	6.8639e-07	1.1691e-06	5.43939e-08	2.73213e-08	0.000128325
APBA3	ENSG00000011132	8.66107	3.56085	2.91912	3.81641	2.41277	2.46635	1.84966	1.71749e-27	9.68106e-12	2.34754e-30	1.30379e-12	2.68374e-13	4.79542e-06
ABHD5	ENSG00000011198	16.9188	1.32861	1.48216	1.66235	1.34747	1.39506	1.39541	0.00595941	0.00481741	8.05321e-08	0.00397836	0.00111271	0.00131468
KAL1	ENSG00000011201	22.8754	1.83934	1.97027	1.29351	1.58237	1.51665	1.64972	5.50529e-05	0.000987709	0.154033	0.00421321	0.0120222	0.0018041
AKAP8L	ENSG00000011243	63.3006	1.69716	1.61486	2.22657	1.35891	1.38187	1.23973	1.16895e-09	7.88716e-05	6.94574e-22	0.00116754	0.000603815	0.0403294
MBTD1	ENSG00000011258	23.0731	0.535732	0.570553	0.503654	0.576387	0.586108	0.620648	2.66598e-07	0.00158845	1.77086e-08	6.67043e-06	1.39436e-05	0.000140486
UTP18	ENSG00000011260	62.0333	1.31482	1.28966	1.61114	1.88031	1.46293	1.58084	0.0791444	0.311085	0.000577173	2.33459e-06	0.0102637	0.00140002
RNF216	ENSG00000011275	55.3233	1.2083	1.092	1.12512	1.31987	1.19309	1.19991	0.0422725	0.649199	0.248638	0.00146286	0.0714535	0.0646743
PTBP1	ENSG00000011304	189.688	1.62609	1.58595	1.32005	1.17495	1.12479	1.18927	7.31765e-06	0.00270615	0.0190659	0.23763	0.447801	0.221133
DPF1	ENSG00000011332	0.294887	0.877549	1.2028	0.705758	0.684851	0.311893	1.1704	0.790034	0.779784	0.459818	0.414513	0.0103843	0.748371
SYT7	ENSG00000011347	0.675768	0.184498	0.175628	1.04652	0.101411	0.286176	0.413307	1.26361e-09	3.40476e-05	0.910648	1.42694e-12	1.73583e-06	0.000795371
PLAUR	ENSG00000011422	535.316	1.95694	1.71739	2.25257	1.81887	1.77138	1.50845	4.06934e-06	0.0116632	9.78502e-09	5.81073e-05	0.000153066	0.0117668
ANLN	ENSG00000011426	94.7694	0.404234	0.779627	0.585647	0.372023	0.686318	0.975239	6.3366e-12	0.286522	5.12779e-05	8.25266e-14	0.0069414	0.943762
WIZ	ENSG00000011451	39.0695	1.60217	1.31786	0.961537	0.997331	1.065	0.959476	0.00164737	0.296269	0.882107	1	0.794017	0.892372
RABGAP1	ENSG00000011454	47.9602	1.1776	1.27682	1.32777	1.08361	1.19042	1.14566	0.112912	0.0864614	0.00202113	0.510552	0.098496	0.233214
DCN	ENSG00000011465	2.51433	58.2479	206.02	308.71	73.4507	201.206	448.676	9.79889e-29	1.66271e-54	7.57912e-90	4.12784e-34	8.25631e-71	3.1224e-109
QPCTL	ENSG00000011478	9.51474	1.39273	1.8785	1.49501	1.77972	1.55589	1.68874	0.00718207	3.24803e-05	0.000784184	3.09043e-07	0.000189148	6.80227e-06
CEP68	ENSG00000011523	12.4725	0.524464	0.380219	0.462641	0.647393	0.487974	0.475059	7.12089e-09	1.92947e-09	1.04119e-11	0.000129087	1.74377e-10	6.64476e-11
MAP4K3	ENSG00000011566	19.2059	1.24215	1.48409	1.23371	1.46008	1.4615	1.53903	0.164085	0.0487782	0.179736	0.00621748	0.00668137	0.00169397
TYROBP	ENSG00000011600	700.959	1.25749	0.885905	1.03799	1.50271	1.31003	1.11797	0.0829566	0.661944	0.844018	0.000592266	0.0394302	0.516675
TMEM159	ENSG00000011638	3.70111	1.57334	1.88176	3.18922	1.75425	1.78178	2.17345	0.0108199	0.0075965	9.43537e-15	0.00107417	0.000770824	2.08524e-06
BRCA1	ENSG00000012048	78.3838	0.725655	1.03389	0.837207	0.654812	1.01421	1.15131	0.00624876	0.925037	0.168045	0.000224312	0.982516	0.316807
ERCC1	ENSG00000012061	41.9245	1.53662	1.39789	2.17484	1.70212	1.2126	1.3068	0.0167634	0.256633	1.4187e-06	0.00214075	0.399589	0.213566
CD22	ENSG00000012124	126.198	0.558169	0.34385	0.385163	0.413933	0.375379	0.342008	8.05225e-06	9.86225e-09	2.81262e-13	1.39865e-11	7.66894e-14	4.32314e-16
SEMA3B	ENSG00000012171	0.236177	0.406018	0.249888	0.531717	0.361782	0.348399	0.273709	0.0258863	0.0426503	0.138591	0.0164548	0.0131932	0.00554005
MBTPS2	ENSG00000012174	28.362	0.930771	0.834988	0.606378	1.12295	0.90436	1.0318	0.598618	0.383957	6.1745e-06	0.390352	0.501302	0.877438
PRICKLE3	ENSG00000012211	12.0843	1.94654	1.56238	1.42696	1.47187	1.61856	1.31423	6.85555e-10	0.00658603	0.00308428	0.00114114	2.61677e-05	0.0400766
ELOVL5	ENSG00000012660	257.329	1.71733	2.21364	2.25006	1.63236	2.06487	2.35667	5.67281e-07	6.38825e-09	3.38581e-15	8.20693e-06	4.10679e-12	7.4329e-17
ALOX5	ENSG00000012779	50.4526	2.577	2.94724	1.36244	2.20724	2.52664	2.55219	4.22957e-16	3.43092e-13	0.0247739	2.94393e-11	2.18753e-15	1.25584e-15
KDM5D	ENSG00000012817	10.1691	1.45572	1.25517	0.751359	0.99067	1.18868	0.664618	0.00290812	0.311802	0.048907	1	0.275297	0.00446743
CALCOCO1	ENSG00000012822	45.6076	0.499987	0.497472	0.560313	0.480388	0.41	0.441931	3.72577e-12	8.41265e-07	6.72632e-09	2.4424e-13	9.07215e-19	6.22901e-16
UBR7	ENSG00000012963	58.6809	0.748816	0.735354	0.659747	0.748238	0.763751	0.873151	0.00695803	0.0574648	5.75935e-05	0.00728537	0.0149347	0.300002
MAP4K5	ENSG00000012983	26.6517	0.689704	0.896823	1.26362	0.7819	0.935707	1.11393	0.000229395	0.619786	0.0199745	0.0216126	0.625878	0.412268
PSMC4	ENSG00000013275	141.397	0.588446	0.545874	0.790484	0.801331	0.732645	0.858149	3.06272e-06	0.000207041	0.0559383	0.0817414	0.0104101	0.28604
MAN2B2	ENSG00000013288	111.085	1.20974	1.09949	1.05426	1.10882	0.988833	0.909402	0.0365764	0.612411	0.619457	0.331304	0.981094	0.424373
SLC25A39	ENSG00000013306	53.934	1.23384	0.917249	1.34733	1.08608	0.949633	0.869806	0.195935	0.765942	0.0436973	0.650162	0.827413	0.485607
MVP	ENSG00000013364	36.8175	2.5887	1.94584	1.98959	2.47572	1.90934	1.70976	5.51665e-25	2.62455e-07	7.13523e-13	1.50952e-22	2.17814e-11	7.77541e-08
NUB1	ENSG00000013374	104.418	1.56512	1.31906	1.25699	1.81699	1.32451	1.57873	2.14781e-06	0.0687395	0.0297362	6.45175e-11	0.00677777	1.71221e-06
PGM3	ENSG00000013375	39.3596	1.53164	2.26849	2.70383	1.64759	1.91235	2.62567	1.8124e-05	1.31077e-11	2.43273e-28	3.2628e-07	6.94231e-12	1.65898e-26
CLK1	ENSG00000013441	86.8728	0.594383	0.861938	0.762099	0.595274	0.656045	0.622048	1.18855e-08	0.396981	0.00432631	1.45557e-08	5.4742e-06	2.92548e-07
POLR3B	ENSG00000013503	9.49347	2.05512	2.1945	1.84379	1.89947	1.95043	2.18238	8.04288e-12	1.90408e-08	2.19613e-08	2.83411e-09	4.67753e-10	1.85551e-13
ANGEL1	ENSG00000013523	27.0316	1.52098	1.61039	0.891191	1.45634	1.61553	1.15365	0.000491121	0.00434882	0.485708	0.00239279	5.67482e-05	0.387514
DNASE1L1	ENSG00000013563	38.8252	1.80414	1.67332	1.46674	1.48542	1.45394	1.35604	2.59537e-11	3.11943e-05	4.37305e-05	2.39928e-05	8.20188e-05	0.00230694
DDX11	ENSG00000013573	31.5341	0.920591	1.16754	1.07377	0.690085	1.00772	1.01982	0.548862	0.425746	0.609681	0.000572873	1	0.947183
HEBP1	ENSG00000013583	29.2291	1.3458	1.2577	1.8347	1.42116	1.1908	1.15368	0.0417377	0.358364	2.05295e-06	0.0132682	0.316497	0.446319
GPRC5A	ENSG00000013588	0.207678	0.450244	4.25195	5.17562	0.599454	0.790605	1.57615	0.256765	0.00490714	5.24999e-06	0.490098	0.767336	0.487408
MAMLD1	ENSG00000013619	7.55408	7.85283	6.45682	5.58662	5.67587	4.38935	5.39593	3.33689e-25	8.01272e-14	2.88012e-17	1.19702e-17	1.04565e-12	1.89584e-16
CD6	ENSG00000013725	4.57258	0.174524	0.163539	0.194513	0.155576	0.115494	0.215917	2.5496e-29	5.61331e-16	1.4042e-25	1.848e-31	1.17344e-38	4.25932e-23
TACC3	ENSG00000013810	89.0157	0.456627	0.605178	0.484136	0.398906	0.521174	0.585432	9.14704e-12	0.00302829	2.63123e-10	1.95234e-15	1.65588e-08	4.69079e-06
UFL1	ENSG00000014123	101.807	1.02499	1.0843	1.01588	1.18803	1.10583	1.36858	0.891453	0.708457	0.95291	0.119689	0.443452	0.00145237
POLA2	ENSG00000014138	30.248	1.26767	1.28648	1.08464	1.03764	1.21269	1.40785	0.0311756	0.129537	0.558818	0.82565	0.107938	0.00115474
ZC3H3	ENSG00000014164	17.8237	1.73748	1.72103	1.87314	1.47325	1.39985	1.33715	7.60275e-08	0.00014035	6.33598e-10	0.000398423	0.00301906	0.0147932
CAPN1	ENSG00000014216	78.068	1.24275	1.13322	1.08385	1.0744	0.886486	0.875255	0.0132423	0.449567	0.45891	0.526239	0.26266	0.217501
ACPP	ENSG00000014257	35.9712	0.205863	0.16576	0.127846	0.31139	0.21074	0.241409	3.1875e-39	3.11028e-25	1.1782e-58	1.43416e-23	3.44074e-38	1.48158e-32
MDH1	ENSG00000014641	107.999	1.04084	1.09423	1.299	1.19573	1.06051	1.1278	0.773064	0.68544	0.00751128	0.0987158	0.653954	0.337633
SLC30A9	ENSG00000014824	107.224	1.23166	1.22154	1.07372	1.42221	1.15719	1.24283	0.0268996	0.172501	0.543826	4.50715e-05	0.172089	0.0247271
MTMR11	ENSG00000014914	29.4013	0.402985	0.499267	0.521212	0.372712	0.415654	0.533483	4.22858e-15	2.47895e-05	1.55192e-08	2.63939e-17	3.62729e-14	6.75553e-08
COX15	ENSG00000014919	12.7908	0.967968	0.899169	0.797794	1.05423	0.884499	0.989175	0.84037	0.638167	0.0443161	0.694872	0.354752	0.999027
CCDC88C	ENSG00000015133	31.2905	0.609521	0.723776	0.89438	0.548392	0.781916	0.801194	3.53759e-05	0.092637	0.457563	4.97118e-07	0.0667375	0.112217
YAF2	ENSG00000015153	14.7997	0.842024	0.707908	0.859424	0.995403	0.744395	0.74022	0.21235	0.0658739	0.276485	1	0.0211463	0.0207783
ZMYND11	ENSG00000015171	31.4603	0.847624	0.669494	0.721884	0.766365	0.62196	0.665179	0.140626	0.00604058	0.00125148	0.0108284	1.69023e-06	5.68903e-05
WAS	ENSG00000015285	85.8613	1.31279	1.09594	0.961568	1.11427	1.07881	0.902974	0.00644905	0.686511	0.784144	0.385984	0.600479	0.45825
DPEP1	ENSG00000015413	8.96822	0.0180305	0.0138194	0.0172214	0.0134766	0.0155149	0.00991009	2.04938e-84	2.44936e-44	2.55115e-81	2.05161e-87	4.29904e-86	2.07598e-88
BID	ENSG00000015475	146.833	1.76514	1.38559	0.852848	1.87568	1.45033	1.12885	2.23998e-11	0.0132072	0.14097	7.61175e-14	3.90266e-05	0.311049
NPC1L1	ENSG00000015520	0.0507812	12.7822	4.90926	7.83802	0.28102	5.70776	4.09645	1.68506e-05	0.226768	0.00572391	0.482918	0.0357869	0.18104
XYLT2	ENSG00000015532	12.5292	0.836624	0.850289	1.00652	0.78484	0.716854	0.791935	0.183957	0.488021	1	0.0601599	0.00714151	0.0842215
RGPD5	ENSG00000015568	21.7217	0.78143	0.732465	0.938551	0.872425	0.819367	0.823917	0.0199658	0.0463229	0.616223	0.254973	0.0800688	0.0975889
IL20RA	ENSG00000016402	0.0925487	1.26625	0.529504	0.301884	1.24675	0.147372	0.304627	0.646048	0.582077	0.0932658	0.693104	0.0142997	0.118982
GLT8D1	ENSG00000016864	32.238	0.858407	1.00925	0.916511	0.805103	0.892452	0.963071	0.183183	1	0.497483	0.04607	0.376971	0.815239
ATP2C1	ENSG00000017260	155.232	1.8427	2.2974	2.11201	1.738	2.23692	2.31261	4.14115e-14	5.00792e-16	4.17911e-21	1.47923e-11	1.50937e-24	1.50908e-26
IGF1	ENSG00000017427	0.836317	0.0960891	0.0663921	0.0544702	0.0728358	0.131333	0.0639943	8.51689e-17	9.07237e-10	1.14006e-18	5.66928e-18	4.79336e-14	1.30716e-17
SLC38A5	ENSG00000017483	5.67573	2.83435	1.62646	2.47878	1.9145	1.34675	1.41727	4.75866e-12	0.0572525	4.62047e-09	7.71054e-05	0.143092	0.0786844
RALBP1	ENSG00000017797	167.171	0.731092	0.624508	0.779426	0.726409	0.711189	0.711018	0.00487535	0.00267565	0.0289303	0.00425303	0.00236525	0.00250674
RUFY3	ENSG00000018189	13.9457	1.45305	1.4794	2.02755	1.73702	1.90098	1.75793	0.000270713	0.00762611	7.3437e-14	1.41944e-08	1.52454e-11	9.50329e-09
SLC11A1	ENSG00000018280	40.5584	1.79322	2.97117	2.99695	1.45654	3.07056	2.61688	4.35849e-07	3.81388e-15	1.47108e-24	0.00262839	9.63918e-26	1.30495e-18
WWTR1	ENSG00000018408	17.8959	0.0610993	0.0924779	0.126129	0.0603514	0.0708372	0.150017	1.25011e-102	9.46394e-43	1.05361e-66	7.4378e-102	2.73707e-95	1.66714e-58
CXorf56	ENSG00000018610	24.0373	1.00507	0.973071	1.05011	1.41785	1.10923	1.17288	1	0.96077	0.766469	0.00274197	0.517004	0.276717
TTC27	ENSG00000018699	21.9508	1.51998	1.3681	1.21514	1.97462	1.66964	1.65958	0.000325966	0.0908144	0.154522	4.30069e-10	6.88004e-06	1.10763e-05
ZNF582	ENSG00000018869	2.34312	1.37981	1.48358	1.38835	1.41643	1.56143	1.53778	0.140195	0.220217	0.135363	0.111611	0.0309832	0.0457071
VSIG2	ENSG00000019102	2.82626	0.0382631	0.044756	0.0565651	0.110469	0.136606	0.182244	5.98238e-27	4.80541e-13	1.26861e-22	8.08094e-17	8.85853e-15	1.6914e-11
PHLDB1	ENSG00000019144	36.8314	2.25727	1.91657	1.87571	2.10316	1.81521	1.68229	1.21046e-14	1.00966e-05	7.81995e-09	3.49481e-12	6.37906e-08	4.55868e-06
MARCO	ENSG00000019169	2.44267	1.70139	4.28527	6.62657	2.05919	6.25979	7.31662	0.0467392	9.14616e-08	2.21171e-21	0.00382461	3.44191e-20	8.87259e-24
PRDM11	ENSG00000019485	1.59609	0.711387	0.516928	0.572391	0.830615	0.604838	0.559253	0.211444	0.0962792	0.0316308	0.546237	0.0591864	0.0316492
CD74	ENSG00000019582	155.038	1.44087	1.10884	0.624402	1.68701	1.0342	0.87785	0.000535098	0.670977	2.13787e-05	1.97595e-07	0.865023	0.3696
HGF	ENSG00000019991	0.408656	0.419367	0.384211	0.684495	0.243607	0.615552	0.719687	0.00629013	0.0614404	0.269513	7.15527e-05	0.153465	0.39376
ZRANB1	ENSG00000019995	26.5006	1.09898	1.18049	1.58628	1.1707	1.06193	1.2296	0.450238	0.343714	3.19028e-07	0.162085	0.647016	0.0576512
NCDN	ENSG00000020129	21.4945	2.17832	1.84218	2.27453	1.36165	1.58639	1.5922	2.27939e-16	4.52892e-06	4.29886e-18	0.00493329	6.79282e-06	7.09286e-06
GPR124	ENSG00000020181	22.9473	0.467128	0.416267	0.418192	0.19322	0.312976	0.184048	0.000553795	0.00752837	6.92876e-05	5.00286e-13	1.66694e-07	1.63639e-13
ZFP64	ENSG00000020256	15.8499	1.32939	1.12828	1.17072	1.22808	1.1507	1.17409	0.0129927	0.624884	0.226018	0.102062	0.324492	0.250808
SAMD4A	ENSG00000020577	21.5622	0.937583	1.36689	1.57232	0.813378	1.1453	1.26545	0.685553	0.0876464	7.17875e-05	0.150203	0.387007	0.0840001
RUNX3	ENSG00000020633	380.735	3.71814	3.11073	2.56723	3.42973	2.73296	2.61524	6.57006e-53	1.32017e-24	1.19165e-26	2.50549e-46	2.1645e-30	1.29603e-27
MRE11A	ENSG00000020922	52.0782	0.699153	0.733628	0.578564	0.795752	0.827723	0.912022	6.51493e-05	0.0224275	6.20984e-10	0.0164883	0.0598672	0.448584
SERPINB1	ENSG00000021355	24.2384	0.758493	0.703118	0.578422	1.02912	0.720467	0.75751	0.00888631	0.0224554	6.64034e-08	0.8658	0.00189147	0.0113873
SPAST	ENSG00000021574	27.2539	1.20143	1.20129	1.14545	1.3717	1.2805	1.23447	0.138507	0.359462	0.301197	0.00438429	0.0376223	0.0953654
OSBPL5	ENSG00000021762	15.1048	0.2899	0.354273	0.291151	0.233127	0.265719	0.319826	5.71679e-26	2.07877e-10	2.63237e-25	1.92676e-33	7.07229e-29	4.46282e-22
FHL1	ENSG00000022267	20.1513	0.63098	0.656046	0.474001	0.62536	0.606619	0.642436	0.00486244	0.100291	2.86724e-06	0.00435247	0.00249185	0.00908572
RTFDC1	ENSG00000022277	57.187	1.21947	1.0761	1.50262	1.35607	1.1918	1.20994	0.192694	0.790724	0.00161074	0.0282641	0.285016	0.239201
GABRA1	ENSG00000022355	0.410323	0.165732	0.710485	1.48405	0.320722	0.33582	0.843184	8.8407e-06	0.617779	0.202966	0.00229523	0.00319976	0.686785
NLRP2	ENSG00000022556	6.94967	0.885307	1.0014	1.57343	0.942537	1.13081	1.37395	0.524722	1	0.00105043	0.785225	0.534018	0.0424208
SLC45A4	ENSG00000022567	11.1319	0.902271	1.08496	1.43829	0.719737	1.0097	0.868203	0.512567	0.759694	0.0018591	0.0121666	1	0.389039
RNF10	ENSG00000022840	104.864	1.60706	1.59986	1.86479	1.6025	1.48511	1.44983	1.54958e-09	1.30169e-05	3.41643e-16	2.17326e-09	1.00536e-06	6.07511e-06
ZNF839	ENSG00000022976	15.0184	0.502395	0.597176	0.585199	0.555589	0.569959	0.566508	2.24891e-11	0.000566405	2.42446e-07	1.33088e-08	5.58946e-08	5.99035e-08
ZDHHC6	ENSG00000023041	34.2618	1.58446	1.53408	1.44627	1.47133	1.81025	1.60663	1.19232e-06	0.00150148	0.00016341	7.80524e-05	1.17471e-10	7.43917e-07
GRAMD1B	ENSG00000023171	22.5591	0.314764	0.21461	0.312214	0.232473	0.216213	0.273686	3.70818e-12	2.62714e-10	3.03454e-12	1.07902e-17	3.77406e-19	1.84876e-14
RNH1	ENSG00000023191	112.008	1.65856	1.54433	2.85351	1.8078	1.69053	1.67757	0.000781026	0.0566448	1.25268e-14	5.89122e-05	0.000540259	0.000727972
NDUFS1	ENSG00000023228	107.168	1.18092	1.12622	1.22004	1.34688	1.25823	1.3798	0.0782972	0.490262	0.0277226	0.000459279	0.0109177	0.000153842
RB1CC1	ENSG00000023287	108.103	0.662246	0.726553	0.886222	0.796559	0.716849	0.716127	3.94732e-06	0.0183634	0.249484	0.0176134	0.000289559	0.000305695
ERP44	ENSG00000023318	149.169	1.0633	1.00647	1.08902	1.25366	1.11519	1.24223	0.594682	1	0.46929	0.0187846	0.359168	0.0297005
ALAS1	ENSG00000023330	309.629	3.28881	2.28389	1.459	3.28977	2.2826	1.68119	5.24456e-55	9.56509e-16	9.71225e-06	5.24331e-55	9.60743e-26	3.76049e-10
BIRC3	ENSG00000023445	26.1665	13.6706	11.0221	7.59051	17.2138	14.8599	9.79883	4.03054e-119	1.24865e-70	7.93777e-69	2.10612e-141	5.64034e-127	1.17312e-88
AKAP11	ENSG00000023516	80.169	1.29594	1.54813	1.37513	1.40983	1.75418	1.9004	0.0612925	0.0149307	0.015589	0.00901327	3.49032e-06	6.9984e-08
GLRX2	ENSG00000023572	19.0176	1.38287	1.27552	1.63232	1.50457	1.47356	1.29919	0.00598917	0.210075	8.77385e-06	0.000339835	0.000824269	0.0433085
SNAPC1	ENSG00000023608	9.90225	0.973113	1.07506	1.92605	1.25672	1.09278	1.12108	0.923279	0.800552	6.70488e-08	0.132114	0.625878	0.546053
STRAP	ENSG00000023734	77.8385	1.28276	1.25855	1.42344	1.65675	1.47386	1.53209	0.00401501	0.0819382	1.62936e-05	1.34224e-10	1.98467e-06	1.33136e-07
ABCC2	ENSG00000023839	0.515752	2.8304	2.55432	2.54363	1.59925	1.68395	1.85229	0.000329681	0.0329402	0.00251387	0.227229	0.177563	0.103365
DEF6	ENSG00000023892	80.7318	0.795964	0.665472	0.490732	0.892321	0.765585	0.567569	0.0274452	0.00413411	1.19211e-13	0.344219	0.00966936	4.61384e-09
PLEKHO1	ENSG00000023902	306.314	1.25017	1.35527	2.34367	1.31925	1.32753	1.28629	0.224088	0.254472	2.27619e-09	0.120607	0.118857	0.187846
GCLM	ENSG00000023909	35.4726	1.83199	1.32343	1.19561	2.04568	1.34646	1.22367	6.81346e-10	0.0929331	0.142593	1.13006e-13	0.00769356	0.107652
UBR2	ENSG00000024048	79.1326	1.53989	1.46792	1.18716	1.45086	1.58537	1.43273	0.000744165	0.0455735	0.263948	0.00497303	0.000330154	0.00831539
EHD2	ENSG00000024422	22.8139	3.52599	3.23713	4.87441	2.19592	2.72033	2.73278	1.65504e-24	2.59769e-13	2.75449e-39	2.11796e-09	3.44393e-15	3.53785e-15
DEPDC1	ENSG00000024526	22.1798	0.201295	0.464586	0.377329	0.165782	0.380337	0.508274	5.03804e-18	0.00353122	4.51856e-08	1.78214e-21	6.82288e-08	0.000202567
CCDC28A	ENSG00000024862	20.4708	0.636266	0.713984	0.827703	0.822278	0.823929	0.84046	0.000121826	0.0692028	0.153585	0.146505	0.162042	0.224958
RRAGD	ENSG00000025039	78.1941	0.953072	1.09042	1.90391	0.889517	1.2205	1.28486	0.708832	0.696095	4.54046e-14	0.331156	0.059054	0.0127596
HSF2	ENSG00000025156	36.2166	1.2311	1.43546	1.11213	1.39044	1.22371	1.22555	0.0551531	0.00991742	0.396642	0.000951575	0.0740155	0.0755731
PHF20	ENSG00000025293	89.1842	1.16144	1.17419	1.19354	1.41118	1.30663	1.23617	0.131775	0.298899	0.0616553	5.0102e-05	0.0028164	0.0263315
HSD17B6	ENSG00000025423	1.50419	0.405742	0.648064	0.702087	0.560259	0.693469	0.687065	2.27031e-05	0.21421	0.120184	0.00736397	0.113525	0.119004
NR1H3	ENSG00000025434	24.3289	5.56888	3.66036	2.15714	5.53075	3.59433	2.0075	1.18736e-42	3.69175e-15	2.6902e-08	3.18273e-42	4.74391e-23	9.42908e-07
TYMP	ENSG00000025708	12.0904	9.5411	6.38157	5.63672	7.04948	4.94108	3.73822	1.47719e-75	5.37835e-33	3.59787e-42	3.04937e-55	7.48309e-36	3.25877e-23
NCAPH2	ENSG00000025770	16.8821	1.21477	1.56032	2.23838	0.980638	1.09217	1.16557	0.317829	0.0615813	3.27176e-08	0.98475	0.696173	0.500219
TOMM34	ENSG00000025772	57.2012	1.95034	1.52222	1.81337	1.7952	1.35283	1.41084	1.12102e-11	0.00462179	2.38273e-09	5.24372e-09	0.00737867	0.00186895
VIM	ENSG00000026025	738.239	4.40496	3.27376	2.30684	3.64596	3.19398	2.89309	5.93003e-38	3.22908e-15	6.34292e-12	1.16285e-28	5.82986e-23	4.36472e-19
FAS	ENSG00000026103	4.34068	0.659406	1.34442	0.463761	0.601272	1.44626	1.17588	0.0819329	0.44716	0.000813902	0.0321079	0.110275	0.586236
RNASET2	ENSG00000026297	3.08379	1.2341	0.812435	1.65664	0.633982	0.540053	0.661476	0.474939	0.701627	0.0362642	0.110713	0.0264553	0.176674
CD44	ENSG00000026508	493.06	2.34631	2.07282	1.55662	2.13172	2.05213	1.91317	2.35409e-21	1.79496e-09	4.43341e-06	8.89288e-17	4.10744e-15	2.79431e-12
KCNG1	ENSG00000026559	3.39894	1.97414	1.67855	2.56975	1.53368	1.34978	1.40223	4.66362e-06	0.0243942	3.06852e-11	0.0102872	0.109519	0.0699491
AGPAT4	ENSG00000026652	41.7084	1.86517	2.77771	2.33958	1.8021	2.56957	2.40436	7.18256e-12	4.83959e-20	5.29058e-22	1.43341e-10	1.83222e-27	2.33534e-23
SLAMF7	ENSG00000026751	145.695	3.54015	3.45162	4.10012	3.74381	3.71983	2.52169	6.6962e-40	2.4305e-24	4.41463e-50	1.25487e-43	3.30492e-43	8.04959e-21
BTN3A1	ENSG00000026950	9.20606	0.597544	0.848244	1.35809	0.601594	1.00227	1.27811	1.02587e-05	0.476501	0.00617654	1.72082e-05	1	0.0462773
MIPEP	ENSG00000027001	8.17491	1.79231	1.62318	1.98161	2.54765	1.9979	1.93085	2.45194e-06	0.00846156	2.03656e-08	6.71367e-16	1.19623e-08	1.17538e-07
PRKCH	ENSG00000027075	2.73149	0.270485	0.262494	0.428246	0.414587	0.301344	0.419898	5.24469e-16	1.0778e-08	6.52184e-08	1.41843e-08	7.28673e-14	4.8036e-08
INSRR	ENSG00000027644	0.200134	0.242157	0.0830565	0.0896002	0.226104	0.0784836	0.212723	0.000339574	0.00104763	3.78497e-06	0.000351397	6.37295e-07	0.000533563
IFNGR1	ENSG00000027697	629.719	0.258664	0.242419	0.133767	0.284088	0.295961	0.232008	6.35753e-20	1.59679e-11	3.79637e-38	1.20054e-17	1.134e-16	1.41074e-22
B4GALT7	ENSG00000027847	8.47393	0.840204	0.923354	0.879128	0.749398	0.824603	0.823868	0.192723	0.759694	0.364203	0.0204577	0.160214	0.170711
SH2D2A	ENSG00000027869	2.98494	0.689083	0.658406	0.916176	0.425194	0.46572	0.67833	0.0794193	0.211046	0.729705	2.83643e-05	0.000187057	0.0855442
VRK2	ENSG00000028116	41.3919	1.75011	1.4838	1.04033	1.52937	1.51322	1.38092	4.90028e-08	0.0108218	0.81127	7.38703e-05	0.000131007	0.00502512
TNFRSF1B	ENSG00000028137	198.839	1.53916	1.34696	1.19102	1.341	1.23095	0.820918	3.07286e-07	0.0209691	0.0727981	0.0010427	0.0328836	0.0587437
VEZT	ENSG00000028203	38.8031	0.779382	0.845791	0.797246	1.04803	1.04459	1.02942	0.00850548	0.304961	0.0183209	0.694105	0.735822	0.852515
POU2F2	ENSG00000028277	211.912	3.92394	2.9654	3.04305	3.49925	3.74055	2.63619	9.45451e-36	5.43656e-14	2.04256e-23	7.96847e-30	3.37445e-33	1.44145e-17
SNX1	ENSG00000028528	97.2797	1.27222	1.27352	1.23859	1.19715	1.18534	1.05891	0.00410759	0.0520549	0.0122128	0.0457564	0.0676837	0.649575
ARNTL2	ENSG00000029153	53.6293	1.98339	2.29378	2.68029	2.00287	2.63742	2.97099	3.62522e-11	5.396e-10	3.81698e-23	1.96417e-11	2.09355e-22	2.62446e-28
ANK1	ENSG00000029534	2.81162	0.0336696	0.0373669	0.0703442	0.0476395	0.0416844	0.0663666	9.20758e-47	7.78508e-23	6.70836e-35	2.22554e-41	1.61679e-43	2.04098e-35
IBSP	ENSG00000029559	1.10192	1.70976	2.45186	2.94888	2.15083	2.20384	4.59617	0.0737371	0.0157852	1.55745e-05	0.00526368	0.00385781	4.44326e-11
TFB1M	ENSG00000029639	14.0557	1.22509	1.23495	1.06074	1.43401	1.42975	1.46511	0.110003	0.290222	0.698135	0.00148239	0.00179514	0.000855593
RABEP1	ENSG00000029725	46.7061	1.08964	1.08415	0.940115	1.19178	1.27056	1.22067	0.543812	0.748229	0.651676	0.1546	0.0384673	0.106164
HMGB3	ENSG00000029993	101.926	0.821116	0.88705	0.896693	0.91574	0.736986	0.697002	0.164227	0.663279	0.493161	0.608858	0.0228905	0.00609046
NUP160	ENSG00000030066	80.911	1.11561	1.13114	0.783346	1.21905	1.35408	1.29953	0.453989	0.619053	0.0524809	0.123347	0.0099404	0.0336139
BAK1	ENSG00000030110	25.9476	1.51241	1.8408	2.36109	1.40933	1.36733	1.5118	3.08535e-05	1.91212e-06	3.44729e-21	0.000891924	0.00318937	4.73179e-05
GRN	ENSG00000030582	274.122	0.583673	0.409854	0.375226	0.538051	0.422002	0.389173	1.08195e-06	1.05618e-08	9.58521e-19	1.87477e-08	5.7544e-15	1.94449e-17
FAM13B	ENSG00000031003	92.7067	0.648174	0.687551	0.469424	0.711011	0.614718	0.649111	0.000962895	0.0662746	3.74534e-09	0.0122095	0.000222042	0.00129879
ARHGAP31	ENSG00000031081	60.2341	2.27912	1.58544	0.781494	2.29868	1.71196	1.44522	1.73986e-12	0.0107561	0.100288	1.03688e-12	1.58063e-05	0.00653036
CENPQ	ENSG00000031691	28.0453	0.746942	0.915069	0.731911	0.69456	0.964096	1.13258	0.0128963	0.724402	0.00730643	0.00158826	0.848907	0.389306
SARS	ENSG00000031698	199.314	2.00584	1.95891	2.8209	2.0335	1.91168	1.90977	7.30953e-15	2.09016e-08	1.8627e-33	1.97658e-15	7.41354e-13	9.31438e-13
RANBP3	ENSG00000031823	53.9797	1.30404	1.23456	1.29986	1.12364	1.12206	1.07993	0.0016942	0.117519	0.00193891	0.253715	0.278272	0.534757
ARID4A	ENSG00000032219	77.8949	0.550149	0.577926	0.760919	0.693324	0.587377	0.612827	2.47462e-06	0.00331539	0.0446379	0.00571704	3.57124e-05	0.000174417
TSSC1	ENSG00000032389	20.4032	1.26303	1.06935	1.15094	1.31748	1.06196	1.01184	0.0703592	0.788318	0.327738	0.0284494	0.72678	1
PNPLA6	ENSG00000032444	44.6882	1.37813	1.2059	1.95643	1.02104	1.0052	0.882909	0.0059865	0.379779	1.33956e-10	0.942304	1	0.443061
ALG1	ENSG00000033011	13.69	1.29294	1.003	1.38952	1.16937	1.07634	1.06991	0.105763	1	0.0277806	0.388762	0.721981	0.757184
ABCF2	ENSG00000033050	116.545	1.75167	1.42493	1.20028	1.88337	1.60269	1.44254	1.21199e-12	0.00270531	0.0500088	4.85402e-16	5.27291e-09	1.35601e-05
LRRC7	ENSG00000033122	0.482027	0.485343	0.539163	0.554832	1.0227	0.863144	0.799191	0.0492588	0.320983	0.127333	1	0.743629	0.643899
UBA6	ENSG00000033178	76.5821	1.28733	1.60824	1.36855	1.67866	1.67561	1.7632	0.0253105	0.000781989	0.00357565	2.54977e-07	3.10647e-07	1.38068e-08
GAB2	ENSG00000033327	81.005	0.840161	0.927304	1.04137	0.704372	0.912176	0.854104	0.197303	0.759694	0.807173	0.00370258	0.576624	0.279449
ATP6V0A1	ENSG00000033627	98.3674	1.39767	1.48441	1.21604	1.19603	1.44239	1.17994	0.00434268	0.0163963	0.134818	0.194417	0.00181577	0.254499
PIAS1	ENSG00000033800	97.7644	1.50481	1.24213	0.913154	1.33906	1.15334	1.13378	0.000966651	0.337381	0.599864	0.0288285	0.38967	0.471507
SLC4A7	ENSG00000033867	186.69	2.12791	2.47769	1.45244	2.53587	3.12143	2.74819	5.82158e-11	9.89645e-10	0.0033076	1.52761e-16	6.25709e-25	1.76292e-19
APBA2	ENSG00000034053	18.4855	3.37821	3.11721	3.49283	3.03199	2.75212	2.50872	7.32015e-40	2.60486e-21	1.13794e-41	1.79169e-32	8.25972e-27	1.72439e-21
MAP2K3	ENSG00000034152	24.5663	2.99399	2.78436	2.83549	2.70587	2.3172	2.29815	1.52908e-35	7.0255e-19	1.46637e-31	8.22709e-29	2.91857e-20	1.50286e-19
TMSB10	ENSG00000034510	1369.38	1.10786	0.881046	2.13609	1.56006	1.27816	1.43688	0.707736	0.765571	7.46989e-05	0.0400916	0.34772	0.125689
ASTE1	ENSG00000034533	6.90002	0.814198	0.831294	0.749013	0.943353	0.947095	0.921813	0.176656	0.488429	0.0457617	0.752164	0.786928	0.649575
RNF19A	ENSG00000034677	110.489	0.977219	1.02425	0.825785	1.12956	1.10846	1.02857	0.884396	0.939332	0.0436768	0.236038	0.357104	0.852482
PEX3	ENSG00000034693	8.80373	0.62478	0.825835	0.565201	0.892877	0.642071	1.05098	0.000766164	0.483823	4.73159e-05	0.524994	0.00197893	0.820257
GABARAPL2	ENSG00000034713	102.916	1.05414	0.874682	1.12091	1.22443	1.09846	0.944387	0.656261	0.477116	0.299245	0.0414264	0.45201	0.652011
SH3YL1	ENSG00000035115	16.6463	1.47134	1.27208	1.20824	1.44833	1.52534	1.22641	0.000183227	0.170232	0.114281	0.000418606	4.2032e-05	0.101938
VCL	ENSG00000035403	112.618	1.03238	1.14676	1.02429	1.2098	1.11919	1.38724	0.829911	0.456532	0.882384	0.0660469	0.356225	0.000499185
DEPDC1B	ENSG00000035499	13.9558	0.221034	0.46696	0.322757	0.199812	0.324039	0.425695	1.47385e-29	2.71965e-05	3.6929e-18	2.23795e-32	3.12191e-18	2.89964e-11
DAPK2	ENSG00000035664	8.3612	1.17639	0.73248	0.867533	1.14985	0.74591	0.777116	0.247224	0.136367	0.351115	0.352184	0.0333747	0.0839269
NSMAF	ENSG00000035681	194.565	1.6776	1.80699	1.87052	1.60693	1.58833	1.48079	6.76908e-09	6.35063e-07	7.40738e-13	1.5546e-07	3.72605e-07	2.86303e-05
ADSS	ENSG00000035687	91.932	1.1236	1.12864	1.12176	1.28441	1.42303	1.44159	0.261927	0.488244	0.264057	0.00496028	3.00605e-05	1.53406e-05
STAP1	ENSG00000035720	0.597658	0.338921	0.0970691	0.171668	0.413431	0.234869	0.722123	0.000234902	1.80499e-05	2.70941e-07	0.00296156	4.17144e-06	0.351444
TIMP2	ENSG00000035862	181.688	0.770076	0.495864	0.484	0.664167	0.435059	0.450018	0.00520617	1.97574e-08	3.25619e-16	5.48776e-06	1.1836e-20	4.40922e-19
RFC1	ENSG00000035928	67.2677	0.701709	0.794901	0.801984	0.697608	0.737616	0.896441	0.000191422	0.142662	0.0276813	0.000162184	0.00191514	0.380178
TBC1D23	ENSG00000036054	67.461	1.27324	1.50492	1.5659	1.6304	1.55105	1.76374	0.00695803	0.000391081	3.98198e-08	1.58537e-09	9.61839e-08	1.346e-12
CUL3	ENSG00000036257	200.884	1.26019	1.0004	0.93529	1.25223	1.1152	1.0784	0.0246701	1	0.616223	0.0315891	0.396938	0.603376
MYOM2	ENSG00000036448	0.204143	0.469441	0.0112278	0.560756	0.461997	0.141733	0.417197	0.112534	0.00103832	0.246408	0.119534	0.000538871	0.100193
CYP46A1	ENSG00000036530	1.32231	0.214248	0.286704	0.239809	0.207935	0.235008	0.239602	6.12849e-10	0.000462614	1.64513e-08	6.12141e-10	5.8414e-09	2.1797e-08
SLC18A1	ENSG00000036565	1.29333	0.654071	0.716597	0.359912	1.07683	0.487361	0.643029	0.0229709	0.293117	4.99053e-07	0.747733	0.000152978	0.0307901
USP2	ENSG00000036672	73.5758	1.46048	1.48905	1.50825	1.41818	1.38865	1.37332	3.47729e-05	0.00189768	5.47885e-06	0.000176716	0.000536914	0.000980684
TUBG2	ENSG00000037042	18.0103	1.00346	1.14121	0.844052	0.709795	0.917789	0.792405	1	0.648077	0.294123	0.0189133	0.634509	0.155859
FLT4	ENSG00000037280	0.440493	0.404799	0.42823	0.444681	0.355153	0.362095	0.214494	0.0029837	0.0802326	0.01094	0.00112664	0.00133789	1.9608e-05
NSUN2	ENSG00000037474	234.151	1.25134	1.21767	1.17308	1.40901	1.22339	1.12966	0.0537124	0.296985	0.194431	0.00143371	0.102646	0.399909
FBXO42	ENSG00000037637	22.5375	1.8692	1.54236	1.17465	1.49892	1.36003	1.33777	1.68949e-06	0.032233	0.348495	0.00429157	0.0449198	0.0661804
MRI1	ENSG00000037757	12.1607	0.974386	1.00832	0.803278	0.802717	0.91501	0.774692	0.898363	1	0.0774071	0.080511	0.575667	0.0451136
METTL1	ENSG00000037897	15.6231	3.75221	2.8003	2.46267	3.72906	2.62118	2.17111	1.74057e-38	6.74479e-14	6.58851e-17	6.62852e-38	1.24277e-19	2.67479e-12
AGA	ENSG00000038002	16.4736	0.613248	0.596877	0.638324	0.780604	0.551578	0.73518	1.00949e-05	0.00141179	6.03419e-05	0.0399005	8.68206e-08	0.0101365
PI4K2B	ENSG00000038210	62.2983	0.785061	0.989465	0.780469	1.08513	1.10955	1.23412	0.0107688	1	0.00864347	0.489304	0.367471	0.0289922
BOD1L1	ENSG00000038219	133.412	0.707093	0.765716	0.870989	0.693453	0.743952	0.822816	0.00798042	0.212431	0.364655	0.00511632	0.0311584	0.205536
MAT2B	ENSG00000038274	82.2239	0.773923	0.81943	0.748853	0.746821	0.77075	0.780392	0.00368479	0.165898	0.000869571	0.000862368	0.00372024	0.00666201
TRIO	ENSG00000038382	21.7017	2.07866	2.58234	1.99165	1.83791	2.30627	2.56604	3.39908e-06	2.75805e-06	1.46545e-05	0.000193499	7.44816e-08	7.69978e-10
VCAN	ENSG00000038427	31.7121	0.169551	0.0797385	0.0644379	0.126338	0.057911	0.101969	4.062e-18	4.34466e-16	1.27251e-34	6.08922e-23	9.88667e-37	1.88429e-26
CLEC16A	ENSG00000038532	32.2405	1.62293	1.38693	1.52519	1.21599	1.29682	1.1985	3.32187e-06	0.0456652	7.12581e-05	0.121113	0.0293236	0.179023
MSR1	ENSG00000038945	758.387	0.347944	0.364863	0.430703	0.45659	0.538665	0.625444	4.10881e-14	3.85593e-07	1.12633e-09	1.63668e-08	1.03254e-05	0.00115607
SKIV2L2	ENSG00000039123	80.1482	1.37539	1.35133	1.10419	1.56872	1.35003	1.38318	0.00017629	0.015482	0.355353	3.26784e-08	0.000565602	0.000177619
ZFYVE16	ENSG00000039319	57.4685	1.89762	2.60825	1.99836	2.43236	2.61577	2.43848	1.50548e-08	1.08005e-11	6.50838e-10	3.47825e-16	5.55863e-19	3.63291e-16
RAI14	ENSG00000039560	103.686	1.3142	1.31097	1.74803	1.44329	1.34846	1.52196	0.00135747	0.0307694	7.00344e-13	7.64963e-06	0.0004537	2.28306e-07
PNKP	ENSG00000039650	15.0521	1.04634	1.1822	1.60972	0.927881	1.04676	0.929618	0.876556	0.639012	0.00317797	0.753845	0.886065	0.77831
PHLPP2	ENSG00000040199	9.90858	1.21169	1.18549	1.09886	1.38699	1.41684	1.26556	0.233387	0.552471	0.616223	0.0238462	0.0157634	0.15391
SPDL1	ENSG00000040275	42.9688	0.65245	0.883888	0.711115	0.699204	0.76596	0.958251	3.3784e-06	0.510428	0.00025961	0.000130071	0.00637661	0.756304
STAU2	ENSG00000040341	30.5447	0.71015	0.729368	0.581767	0.79394	0.645858	0.751039	0.00161589	0.058744	3.20488e-07	0.0471916	4.93573e-05	0.0127587
PQLC2	ENSG00000040487	22.7123	1.25642	0.911286	1.24689	1.14073	0.856206	0.724676	0.102186	0.759694	0.114583	0.416176	0.355734	0.0264154
CTNS	ENSG00000040531	9.37396	1.93197	1.60528	1.28919	1.18577	1.38282	1.30532	6.15959e-07	0.019228	0.112823	0.344249	0.0371221	0.11289
RTN4R	ENSG00000040608	2.13127	0.98488	1.04594	3.38305	0.628048	1.34582	1.25204	1	0.974419	3.54317e-11	0.0837658	0.26396	0.453582
PHF23	ENSG00000040633	19.218	1.81228	1.51326	1.99039	1.41767	1.26054	1.17338	3.67063e-10	0.00352566	2.05044e-13	0.000753341	0.0435556	0.221133
INPP4A	ENSG00000040933	50.2087	0.812125	0.827239	0.488155	0.817023	0.855416	0.73115	0.198764	0.500446	2.91911e-07	0.219943	0.38921	0.0451337
RAB27B	ENSG00000041353	7.80516	0.396191	0.278484	0.336731	0.375048	0.411108	0.615677	3.40002e-08	2.30166e-07	1.95312e-10	6.82397e-09	1.36145e-07	0.00609908
PSMA4	ENSG00000041357	195.739	0.996236	0.909518	1.06121	1.481	1.19899	1.25768	1	0.759694	0.727707	0.00180271	0.241712	0.119217
MYO16	ENSG00000041515	0.27318	1.82105	1.22269	1.12034	3.14218	3.26948	2.56419	0.221465	0.852854	0.894961	0.00340928	0.00216312	0.0352072
PARP3	ENSG00000041880	8.65053	0.491378	0.65182	0.825616	0.525316	0.532684	0.840621	1.86715e-09	0.016852	0.152121	6.59364e-08	1.23812e-07	0.231221
THAP3	ENSG00000041988	10.3625	1.67087	1.50666	1.73314	1.13904	1.21329	1.00337	3.37512e-07	0.00622895	4.67818e-08	0.343394	0.129415	1
FAM65C	ENSG00000042062	2.60573	0.0047846	0.00525121	0.0107499	0.0142498	0.009344	0.0314632	7.96619e-68	3.38955e-33	1.40792e-58	7.83498e-60	1.67293e-63	6.35937e-50
TDP1	ENSG00000042088	31.651	1.44473	1.58001	1.22468	1.62827	1.54358	1.66341	0.000122565	0.000421011	0.0583138	1.37566e-07	4.23645e-06	4.1915e-08
AIFM2	ENSG00000042286	7.57982	2.18938	2.07879	2.62762	2.84637	1.99512	2.04196	7.94452e-10	3.46752e-05	9.25318e-15	1.46222e-17	1.40113e-07	6.77205e-08
SPATA7	ENSG00000042317	5.51032	0.737551	0.654956	0.68643	0.766307	0.699368	0.851596	0.035756	0.0485712	0.0087667	0.0783084	0.0142631	0.366788
RETSAT	ENSG00000042445	9.91157	0.631536	0.777804	0.869476	0.670016	0.620523	0.842614	8.31141e-05	0.202575	0.312483	0.00079317	5.51318e-05	0.231058
CAPG	ENSG00000042493	115.846	0.915365	1.05544	1.7803	0.734451	0.911964	1.12485	0.672517	0.905703	0.000130832	0.0963699	0.677327	0.62045
ADAM28	ENSG00000042980	38.7467	3.38309	3.56913	1.64572	3.78508	3.75753	3.19411	8.16224e-25	2.972e-17	0.000185686	1.01776e-29	2.09098e-29	2.93158e-22
DCUN1D1	ENSG00000043093	49.0214	1.17338	1.09059	0.917204	1.27865	1.09802	1.07521	0.115328	0.674398	0.467607	0.0085162	0.445795	0.584171
JADE2	ENSG00000043143	5.22894	0.616331	0.434116	0.588683	0.546204	0.482975	0.559984	0.000593532	4.64782e-05	0.000203706	1.96005e-05	2.86165e-07	6.58417e-05
ZIC2	ENSG00000043355	35.4339	1.5096	1.25024	1.49331	0.943622	1.24725	0.917282	4.66167e-06	0.146067	9.14201e-06	0.642216	0.031879	0.541946
ADRB1	ENSG00000043591	11.0821	0.336117	0.226794	0.234765	0.212769	0.206964	0.181291	7.61966e-11	1.76781e-09	6.51025e-17	7.15115e-19	1.93264e-19	1.05209e-21
CUL7	ENSG00000044090	34.1538	1.446	1.56623	1.57564	1.45366	1.47531	1.52186	4.03142e-05	0.000229803	2.13056e-07	3.41461e-05	1.58467e-05	2.9463e-06
CTNNA1	ENSG00000044115	243.574	1.18748	1.23438	1.2813	1.34961	1.27582	1.31385	0.0822724	0.147291	0.00655901	0.000787728	0.00950328	0.00312584
PHKA2	ENSG00000044446	8.25494	0.750486	1.01998	0.870944	0.70459	0.872772	0.772967	0.0240257	0.991644	0.340833	0.00546129	0.379533	0.06166
EPHA3	ENSG00000044524	2.01545	0.0676751	0.0458659	0.032371	0.078977	0.0396157	0.0610686	4.31531e-24	5.4953e-14	1.53699e-28	4.23165e-22	1.41758e-28	1.58085e-23
HSPA5	ENSG00000044574	979.889	0.97406	1.25548	2.60106	1.16172	1.41803	2.11694	0.930719	0.351183	1.14197e-15	0.381839	0.0135294	1.27462e-09
GEMIN8	ENSG00000046647	7.91079	1.48389	1.69521	1.22392	1.42683	1.59609	1.324	0.000808138	0.000821609	0.14464	0.00356354	5.49619e-05	0.0362898
GPM6B	ENSG00000046653	0.424726	0.283614	0.225892	0.387355	0.284229	0.19094	0.710106	0.000246981	0.00669283	0.00633476	0.000369309	9.4203e-06	0.393256
PREX2	ENSG00000046889	0.0308057	0.0465847	0.0465847	0.0465847	0.0465847	0.226482	0.0465847	0.00805041	0.115425	0.0153911	0.011557	0.110387	0.0205314
WDR37	ENSG00000047056	24.7752	1.03951	1.17359	0.772467	1.26444	1.14496	1.08636	0.816383	0.447997	0.0321678	0.0456614	0.328942	0.610214
YTHDC2	ENSG00000047188	29.0139	1.04522	1.24023	0.721998	1.22506	1.11574	1.0944	0.765166	0.21356	0.00328691	0.0772495	0.42986	0.541946
CTPS2	ENSG00000047230	11.9704	0.687104	0.702	0.819923	0.846829	0.813043	0.986467	0.00594079	0.0973503	0.189907	0.296892	0.190207	0.999331
ATP6V1H	ENSG00000047249	80.2239	1.63297	1.54	1.6705	2.52357	1.95675	1.73824	1.96889e-08	0.000493663	3.49686e-09	9.41449e-30	1.93139e-15	1.93643e-10
POLR2B	ENSG00000047315	207.01	1.1068	1.16953	1.04694	1.31363	1.18303	1.26834	0.33104	0.295346	0.677013	0.00138326	0.0811585	0.00775256
FAM214A	ENSG00000047346	26.6974	0.42947	0.555583	0.613172	0.484542	0.532328	0.525092	2.81814e-15	0.000123924	5.00552e-06	1.19887e-11	3.65496e-09	2.22173e-09
ARAP2	ENSG00000047365	2.19426	0.409914	0.383223	0.482276	0.533994	0.386445	0.583923	4.61876e-07	0.000262447	5.17858e-05	0.000417827	1.29955e-07	0.00377591
TPR	ENSG00000047410	354.991	0.817331	0.839631	0.766417	0.828735	0.884295	0.946964	0.10907	0.417589	0.0252406	0.148852	0.400655	0.73734
CP	ENSG00000047457	0.542731	0.144746	0.316606	0.274989	0.277118	0.431386	0.677154	2.21629e-05	0.0854365	0.00310159	0.00299696	0.0533457	0.443164
KIAA0556	ENSG00000047578	15.8431	1.57309	1.50687	1.23061	1.26484	1.28802	1.16447	7.72541e-06	0.00529564	0.0783585	0.0434911	0.0287831	0.262256
ANO2	ENSG00000047617	0.0372166	6.51029	0.281943	6.63754	7.0325	1.36114	2.82061	0.0334538	0.696095	0.0380611	0.0276538	0.886738	0.455902
SCML1	ENSG00000047634	8.44705	1.10431	2.15067	2.19136	0.947664	1.77673	1.83227	0.668247	0.000682973	1.56315e-06	0.863898	0.000995003	0.000526909
WWC3	ENSG00000047644	22.121	0.771718	0.710068	0.628982	0.638248	0.690133	0.606459	0.0424511	0.0689143	0.00010919	0.000198766	0.00278454	3.95195e-05
ARHGAP6	ENSG00000047648	14.4875	0.228527	0.261694	0.226265	0.193304	0.258031	0.254649	9.64259e-21	1.65492e-09	1.09958e-20	1.89286e-24	5.6981e-18	5.07728e-18
MAP4	ENSG00000047849	162.859	1.36623	1.53378	1.94473	1.15782	1.39255	1.71826	0.00122024	0.000903368	2.83617e-14	0.206581	0.000634137	1.89424e-09
ROS1	ENSG00000047936	0.0268157	1	17.4694	5.51943	12.9939	24.7112	14.547	1	0.0341211	0.185996	0.0195705	0.000986989	0.0176925
HDAC9	ENSG00000048052	280.777	1.12758	1.28683	1.21959	1.38025	1.42014	1.29654	0.310664	0.09685	0.058049	0.000891924	0.000270745	0.0118494
NOP16	ENSG00000048162	31.695	2.84442	1.98397	2.13231	2.85506	2.36445	1.91077	7.12363e-18	9.02353e-05	2.01654e-09	5.80096e-18	4.90768e-12	7.22092e-07
CC2D2A	ENSG00000048342	0.157834	0.123507	0.255719	0.475515	0.368713	0.127787	0.881135	0.00229133	0.178716	0.230231	0.109075	0.00344387	0.89186
RRM2B	ENSG00000048392	97.7273	1.00363	1.2188	0.785815	1.25256	1.06676	1.25292	1	0.294665	0.0436973	0.0558461	0.660917	0.0635317
LMO3	ENSG00000048540	0.236679	0.0537313	0.00638573	0.00638573	0.00638573	0.0559206	0.0352633	8.20748e-09	8.82156e-06	3.17159e-10	6.46872e-11	1.93835e-08	1.92071e-08
MRPS10	ENSG00000048544	113.542	1.35298	1.17406	1.03319	1.2888	1.05366	1.07214	0.00160554	0.363893	0.822161	0.0110017	0.699904	0.630844
CELF2	ENSG00000048740	147.581	0.505676	0.546819	0.423782	0.450838	0.529584	0.535487	1.2418e-09	0.00019379	2.47939e-14	1.46504e-12	1.77134e-08	3.4914e-08
FAM120A	ENSG00000048828	182.763	1.77478	1.52976	1.51879	1.52096	1.72923	1.41686	9.69338e-12	0.000474022	1.66053e-06	1.73295e-06	1.13963e-10	0.000133099
COL9A2	ENSG00000049089	82.9686	0.546026	0.673556	1.26386	0.585737	0.639171	0.760921	0.000125023	0.123311	0.167592	0.000835271	0.00669947	0.137731
KITLG	ENSG00000049130	25.0233	1.19297	1.22494	0.627944	1.80031	1.47039	1.10023	0.201762	0.342327	0.000202451	7.74233e-08	0.00108944	0.579859
ADAMTS6	ENSG00000049192	1.39143	0.264249	0.542081	0.483173	0.381122	0.459629	0.689513	3.42425e-07	0.129334	0.0045873	0.000168984	0.00242246	0.207149
H6PD	ENSG00000049239	50.6801	0.962687	0.845904	0.500824	1.04935	0.710417	0.847148	0.843371	0.495718	1.33721e-08	0.785225	0.00833286	0.278068
VAMP3	ENSG00000049245	47.3576	2.31133	2.27807	1.84496	2.31267	2.11917	1.86804	1.4658e-21	1.18485e-12	1.86642e-11	1.58348e-21	3.38278e-17	8.8379e-12
PER3	ENSG00000049246	3.33262	0.933527	1.70166	1.47666	0.878343	1.39088	2.30438	0.823657	0.0597552	0.0593822	0.61373	0.141862	2.79824e-06
UTS2	ENSG00000049247	33.9597	1.15921	1.11098	0.756278	0.920684	1.43245	1.21477	0.347404	0.712394	0.0514994	0.617553	0.00617421	0.218796
TNFRSF9	ENSG00000049249	14.754	15.3319	13.331	6.04345	16.7492	13.5769	7.55612	8.57286e-114	7.18844e-73	7.0267e-45	2.38238e-121	4.76351e-103	3.02797e-58
LTBP1	ENSG00000049323	1.86288	0.406475	0.410176	0.743579	0.453573	0.278267	0.551872	0.000100147	0.0110762	0.245616	0.000749157	1.19436e-07	0.0159364
RCN1	ENSG00000049449	179.637	1.57841	1.52229	2.07187	1.61064	1.57453	1.54776	7.33199e-06	0.00395217	3.61529e-14	2.699e-06	9.92754e-06	2.63748e-05
ARID1B	ENSG00000049618	119.049	1.01846	1.1088	1.2877	0.898289	1.13114	1.20656	0.929769	0.616446	0.00813586	0.377337	0.29872	0.0794229
NEDD4L	ENSG00000049759	28.745	3.69525	4.76563	5.01901	3.53084	5.13372	5.27211	3.07963e-23	4.96443e-22	7.54214e-36	1.5605e-21	4.93854e-37	4.58764e-38
PPP1R3F	ENSG00000049769	2.12214	0.660654	0.7782	1.2492	0.458233	0.722159	0.59619	0.0408628	0.51001	0.283452	0.000101812	0.139234	0.0146072
HEXB	ENSG00000049860	342.311	0.6609	0.707471	0.792618	0.768939	0.717975	0.77938	3.29921e-05	0.0220281	0.0280392	0.0127761	0.00133939	0.0223295
KIAA2022	ENSG00000050030	0.968045	0.446617	0.58977	0.517875	0.555256	0.457645	0.816746	0.00188168	0.215257	0.0143876	0.0282362	0.00337014	0.544564
JKAMP	ENSG00000050130	50.8109	1.29624	1.3214	1.04659	1.36865	1.34248	1.24264	0.0211163	0.0956108	0.765245	0.00408679	0.00856155	0.0765763
NFE2L3	ENSG00000050344	9.80298	1.06014	0.763184	0.549316	1.21635	0.90824	1.11593	0.687467	0.164573	3.9502e-07	0.116648	0.5428	0.478166
MCUR1	ENSG00000050393	38.1222	1.46312	1.26237	1.72297	1.43716	1.45042	1.3438	0.000153784	0.171846	1.39057e-08	0.000383941	0.00028032	0.00646952
LIMA1	ENSG00000050405	87.8514	2.82336	2.81513	2.39414	3.42991	3.18455	3.1046	4.52176e-38	1.72426e-23	1.75967e-26	1.73375e-54	7.22214e-48	2.03371e-45
SLC4A8	ENSG00000050438	25.1664	3.17548	2.97786	2.18109	3.17378	3.74062	3.16931	4.89505e-35	3.38559e-19	2.9605e-15	7.90224e-35	2.48811e-46	2.04474e-34
LAMC3	ENSG00000050555	0.145066	1.0778	0.572299	0.394011	0.693913	0.146315	0.0168626	0.940666	0.606274	0.128994	0.568575	0.00479846	0.000164423
PTGER3	ENSG00000050628	2.06829	0.638751	0.951558	2.71472	1.00064	1.45061	2.17227	0.0922955	0.966553	1.98264e-07	1	0.13739	0.000175731
TNIP3	ENSG00000050730	0.443959	29.4873	13.7382	1.04687	21.6337	10.1996	5.01955	5.84423e-16	4.39799e-06	1	1.08295e-12	1.14552e-06	0.00588077
MAPK9	ENSG00000050748	56.0544	0.708317	0.703857	0.682724	0.731831	0.727544	0.723895	8.79924e-05	0.00659946	1.28658e-05	0.000479136	0.000401519	0.000358777
COL23A1	ENSG00000050767	48.9304	3.32524	3.54032	2.2795	3.69905	3.48399	2.68882	1.12674e-41	2.10508e-29	6.45751e-19	9.95414e-50	4.18977e-45	1.87645e-27
BCAR1	ENSG00000050820	37.622	5.63545	6.33012	5.77468	4.0716	5.93117	4.55327	1.21296e-92	1.44971e-71	1.28624e-94	4.7906e-59	1.81316e-98	5.10504e-69
FAM160A2	ENSG00000051009	41.8059	0.678731	0.897658	0.770043	0.549556	0.756248	0.546168	0.00031873	0.644605	0.0200148	1.64829e-08	0.014484	1.52506e-08
HERPUD1	ENSG00000051108	62.4729	0.767106	1.26102	1.75012	0.71109	0.990382	1.41679	0.00777359	0.114209	3.97281e-11	0.000477793	0.999794	0.000146178
RAD51	ENSG00000051180	18.562	0.844539	1.15118	0.847661	0.754839	0.99339	1.2232	0.237646	0.569576	0.247298	0.0348478	1	0.153588
POLQ	ENSG00000051341	23.0644	0.575192	1.14131	0.784878	0.494598	0.889594	1.21994	0.000248611	0.686638	0.148932	2.96849e-06	0.575876	0.26327
PIK3CB	ENSG00000051382	53.846	1.29319	1.47171	1.38328	1.32262	1.49734	1.5846	0.0115595	0.00422211	0.000871851	0.00568573	2.30546e-05	9.72467e-07
THOC3	ENSG00000051596	26.3937	0.866133	0.937949	1.52461	0.868437	0.945348	1.23905	0.461706	0.863435	0.00499819	0.489304	0.825227	0.250683
HEBP2	ENSG00000051620	59.3522	0.957664	1.0112	1.4557	0.812233	0.885995	0.7825	0.760904	1	8.68195e-05	0.0673639	0.359018	0.0305825
MPHOSPH9	ENSG00000051825	25.2221	0.841025	1.05883	0.704824	0.812317	1.13351	1.18867	0.303325	0.861535	0.0187669	0.215279	0.501302	0.321633
PLEKHA5	ENSG00000052126	7.89995	0.184426	0.208089	0.326032	0.161126	0.218809	0.277163	2.09504e-32	3.56543e-15	1.47608e-16	1.08817e-35	2.50762e-27	2.06203e-20
RRP12	ENSG00000052749	31.3542	1.92429	1.66023	2.52872	1.82824	1.6527	1.52906	1.26644e-06	0.0115921	6.56932e-13	1.10727e-05	0.000431293	0.0044586
FNIP2	ENSG00000052795	75.5136	1.42423	2.06549	3.14916	1.242	1.61825	1.80739	0.000565243	5.54478e-09	9.81322e-38	0.0584682	1.1111e-06	8.18756e-10
MSMO1	ENSG00000052802	38.562	1.95983	4.41948	5.8422	1.94593	4.13545	4.10325	1.18729e-08	4.1426e-28	9.20254e-62	2.01795e-08	2.99725e-39	1.39308e-38
ALX4	ENSG00000052850	0.363363	0.148707	0.20472	0.113755	0.160722	0.0611947	0.180608	7.85245e-08	0.00185618	4.47232e-08	3.62317e-07	1.00895e-10	3.35576e-06
FSTL4	ENSG00000053108	0.0945794	0.258947	0.373048	0.212741	0.192744	0.349805	0.407604	0.0228528	0.307786	0.0194592	0.011601	0.0793626	0.166761
FOXN3	ENSG00000053254	103.106	0.491245	0.513538	0.457562	0.480282	0.513908	0.530291	5.64901e-08	0.00045433	2.23798e-09	2.2918e-08	4.46342e-07	1.74968e-06
AKR7A2	ENSG00000053371	22.8015	0.946028	0.801689	0.924657	0.842083	0.77123	0.79383	0.725804	0.298638	0.616223	0.219943	0.0496194	0.0945419
MRTO4	ENSG00000053372	52.3571	1.71917	1.44229	2.00972	2.34263	1.50764	1.42951	0.00200091	0.209702	2.98458e-05	1.86623e-07	0.0313371	0.0748563
USE1	ENSG00000053501	12.3531	1.18809	1.08636	1.57254	1.26267	1.02529	1.01129	0.335647	0.78794	0.00162924	0.17182	0.954681	1
MCF2L2	ENSG00000053524	0.438751	0.398645	0.332508	0.484479	0.725298	0.464745	1.17375	0.0133825	0.0671901	0.0613708	0.443406	0.0468934	0.706694
ANAPC4	ENSG00000053900	45.2159	0.972582	1.10738	0.994076	1.19739	1.2385	1.09687	0.861064	0.618961	1	0.0819688	0.0343464	0.476429
KCNQ1	ENSG00000053918	43.0745	0.247238	0.30642	0.19294	0.20713	0.297452	0.360151	1.43351e-38	1.40853e-15	7.33368e-50	9.77807e-47	2.57048e-30	2.35842e-22
TRAPPC3	ENSG00000054116	40.3522	1.42286	1.30445	1.56912	1.43592	1.27062	1.38351	0.00491204	0.192881	0.000170418	0.00402382	0.089837	0.0137414
ENTPD2	ENSG00000054179	0.0492277	3.44786	0.925497	0.100219	3.75432	0.485442	1.00736	0.064939	1	0.151687	0.0491266	0.618924	1
ARID4B	ENSG00000054267	159.48	0.694779	0.750155	1.03031	0.822137	0.844751	0.885015	0.000743492	0.0926251	0.857683	0.103	0.187833	0.383661
OPN3	ENSG00000054277	38.3843	5.1374	4.66226	5.37902	3.25325	4.07065	3.17494	1.76925e-78	7.71742e-45	1.20379e-82	6.07596e-39	1.71171e-56	5.89822e-37
SDCCAG8	ENSG00000054282	107.474	0.900224	0.723106	0.733165	0.889906	0.768239	0.827457	0.327485	0.0140961	0.00050029	0.274882	0.00449706	0.0587937
HHAT	ENSG00000054392	5.59199	0.776942	1.0954	2.65154	0.755962	0.830271	1.04561	0.106986	0.759694	7.59783e-18	0.0759834	0.28729	0.851357
KIF1B	ENSG00000054523	62.6158	1.92235	2.2806	2.60105	2.03736	2.09556	2.43962	2.4262e-10	5.36817e-10	4.89964e-22	3.61793e-12	4.01628e-13	5.14771e-19
FOXC1	ENSG00000054598	2.41381	0.16597	0.118822	0.197607	0.143029	0.170769	0.140871	7.81427e-22	6.63852e-14	5.93667e-18	1.24738e-23	4.79825e-21	7.916e-23
SYNE2	ENSG00000054654	2.50907	0.740809	0.689071	0.599697	0.6716	0.568222	0.541797	0.129795	0.227252	0.00710338	0.0406639	0.00278623	0.00156504
PLEKHH1	ENSG00000054690	1.28675	0.910936	0.806058	0.412605	0.699244	0.781259	0.646886	0.747234	0.657637	0.000329196	0.16555	0.381944	0.100022
ATP9A	ENSG00000054793	43.9716	2.0435	1.34137	1.6862	1.91929	1.21474	1.35272	5.99433e-12	0.102212	1.32792e-06	5.84618e-10	0.154141	0.0135667
FAM168A	ENSG00000054965	41.4276	1.05802	1.22836	1.30659	0.986951	1.09343	1.3058	0.661842	0.21751	0.00846025	0.977265	0.515311	0.0113304
RELT	ENSG00000054967	28.0619	1.47586	1.46984	0.991077	1.43702	1.37267	1.09459	1.01189e-05	0.00209061	0.993923	5.33349e-05	0.000611988	0.492133
GALC	ENSG00000054983	70.8315	0.62008	0.785715	0.524268	0.64699	0.669493	0.650599	3.92137e-05	0.226315	2.02234e-08	0.000215786	0.000789142	0.000322285
NOP58	ENSG00000055044	209.461	1.4129	1.15594	1.53461	1.40207	1.23867	1.12709	0.013094	0.6272	0.00128299	0.016716	0.190016	0.541946
SZRD1	ENSG00000055070	116.62	1.64928	1.50368	1.39475	1.23267	1.06894	1.09831	9.51736e-08	0.00271911	0.000774309	0.0578165	0.626501	0.515068
KCNH2	ENSG00000055118	0.407873	3.31958	1.66393	0.906386	2.22907	1.41546	1.03568	6.195e-05	0.447324	0.88725	0.0219468	0.476492	1
FAM114A2	ENSG00000055147	22.3955	0.887484	0.97647	0.895695	1.0036	0.785905	0.854047	0.320673	0.955837	0.367133	1	0.0266787	0.19953
TAB2	ENSG00000055208	418.371	2.45932	2.33119	1.88726	2.18976	2.13489	2.00474	4.5556e-19	2.34466e-10	1.2269e-09	1.9092e-14	1.66797e-13	2.47189e-11
EIF2AK2	ENSG00000055332	88.6783	1.00004	0.92142	0.957823	1.023	1.13288	1.91661	1	0.708378	0.748552	0.904939	0.307319	8.00096e-14
USP36	ENSG00000055483	81.5094	1.15588	1.24556	1.84916	1.14227	1.14672	1.18456	0.355549	0.335219	1.6944e-07	0.415014	0.416007	0.293857
PUM2	ENSG00000055917	159.203	0.822601	0.829204	0.736902	0.849153	0.921038	0.924402	0.113809	0.358063	0.00737635	0.212773	0.609317	0.629057
MRPL43	ENSG00000055950	9.27473	1.23581	0.957327	1.131	1.41678	1.17291	1.17413	0.13211	0.905942	0.441312	0.00606341	0.316054	0.324915
C4orf27	ENSG00000056050	10.0839	0.493621	0.46519	0.824192	0.574504	0.622171	0.67284	1.26426e-06	0.00031647	0.247745	0.000175642	0.00163678	0.0113681
ZFR	ENSG00000056097	159.358	1.31164	1.29817	1.03486	1.38131	1.33671	1.3579	0.0325185	0.18212	0.860382	0.00882265	0.0235815	0.0165899
NPFFR2	ENSG00000056291	3.16945	10.9027	13.1016	10.5071	13.4135	18.7437	20.4175	3.30455e-26	1.34072e-21	9.17157e-25	1.97122e-31	2.15677e-41	1.5083e-43
TRAF1	ENSG00000056558	61.6429	4.64669	2.47621	1.54408	5.31744	2.49946	1.82942	8.08735e-86	2.57329e-17	1.25206e-06	2.73572e-102	6.84396e-29	3.20209e-12
IL17RB	ENSG00000056736	0.231813	1.04539	0.116923	0.41092	0.823254	0.602114	0.701153	0.968328	0.0106907	0.0529551	0.66788	0.26983	0.498945
TRAF3IP2	ENSG00000056972	24.1472	2.83369	2.89826	2.29458	2.34884	2.44496	2.56688	4.75913e-15	8.08186e-10	1.35601e-09	4.16983e-10	4.92733e-11	3.66164e-12
GYG2	ENSG00000056998	3.67265	0.804187	0.852407	0.938099	0.888727	0.613478	0.900714	0.245755	0.654556	0.776234	0.594459	0.00480599	0.649575
DCBLD2	ENSG00000057019	18.9302	1.36907	1.48408	1.3226	1.5081	1.43085	1.26314	0.00511837	0.0109577	0.0151439	0.00013866	0.00129686	0.0639102
PKP2	ENSG00000057294	0.314067	0.343877	0.274526	0.532905	0.2408	0.107118	0.0948448	0.00191326	0.0199529	0.075389	0.000137881	2.47554e-07	5.73064e-07
MSH4	ENSG00000057468	0.640271	0.306534	0.643676	0.501919	0.27116	0.504672	0.303943	0.000168406	0.421183	0.0297638	6.31851e-05	0.0317052	0.000382259
GDI2	ENSG00000057608	369.373	1.36996	1.15058	1.20422	1.60147	1.29855	1.33108	0.000425591	0.417847	0.0571101	2.87526e-08	0.00545533	0.00206961
PRDM1	ENSG00000057657	90.6853	1.57463	1.06001	0.639636	1.39998	1.13295	0.817224	0.000226555	0.844202	0.000870179	0.0102443	0.477825	0.215123
ATG5	ENSG00000057663	51.3306	1.40903	1.37831	1.69448	1.53778	1.39508	1.333	0.000108687	0.0132485	3.33592e-10	6.09872e-07	0.00022424	0.00216668
TMCC3	ENSG00000057704	1.78566	1.12929	1.64635	2.49243	1.2456	1.63564	1.75515	0.598927	0.0611304	6.67133e-09	0.335199	0.00683142	0.00194012
PITHD1	ENSG00000057757	46.5803	0.95729	1.08621	1.57177	0.95966	0.871675	1.02863	0.830485	0.759694	0.000254935	0.851067	0.435291	0.927215
MTA3	ENSG00000057935	8.62087	0.491388	0.575785	0.886562	0.477557	0.599749	0.679121	1.30671e-07	0.00585938	0.480067	5.33026e-08	0.000201022	0.0072636
USP13	ENSG00000058056	35.0367	1.1496	1.20908	0.981834	1.22161	1.42419	1.38978	0.367713	0.428498	0.965873	0.17285	0.00621328	0.013121
ATP11B	ENSG00000058063	88.3074	1.06043	1.35096	1.3252	0.938152	1.18733	1.20226	0.717677	0.107135	0.0237243	0.696252	0.241712	0.213219
LAMC2	ENSG00000058085	1.04353	1.00883	1.74095	1.06981	1.76019	1.15815	1.9949	1	0.10895	0.864189	0.013924	0.638557	0.00215624
CDK14	ENSG00000058091	40.4606	0.489397	0.578941	0.740821	0.529221	0.59738	0.691567	4.58508e-15	2.60406e-05	0.00142385	3.12936e-12	1.85208e-08	9.35729e-05
SEC61A1	ENSG00000058262	268.868	1.4964	1.62982	1.92148	1.43372	1.27371	1.46055	4.85424e-06	3.56381e-05	4.78609e-15	6.14642e-05	0.0133827	2.6843e-05
RASGRF1	ENSG00000058335	38.6923	2.69016	1.92483	1.08008	2.18804	1.84045	1.34977	1.28354e-20	1.58203e-05	0.616223	8.03675e-13	7.12702e-08	0.0226445
CAMK2B	ENSG00000058404	0.993677	0.847749	0.666606	0.994572	1.35822	0.443383	0.536246	0.615946	0.457767	1	0.308806	0.00806545	0.0566566
CROCC	ENSG00000058453	11.4569	0.499987	0.53389	0.929074	0.390527	0.571128	0.563646	5.57075e-07	0.00206417	0.669245	2.19273e-11	6.94559e-05	5.71143e-05
POLR3E	ENSG00000058600	41.7477	1.52776	1.4217	1.33902	1.46801	1.56043	1.31725	4.53379e-06	0.0100333	0.00284649	4.62535e-05	1.51519e-06	0.00707646
ATP2B4	ENSG00000058668	43.8474	0.41996	0.551729	0.487893	0.376083	0.665248	0.627146	2.55662e-09	0.00596121	8.02369e-07	2.45141e-11	0.00810891	0.00220432
RIOK2	ENSG00000058729	35.336	1.43251	1.33448	1.30652	1.50974	1.43965	1.55198	6.17093e-05	0.0352556	0.00458269	3.28962e-06	5.81349e-05	7.17426e-07
YIPF1	ENSG00000058799	34.6131	1.22233	1.13257	1.37795	1.10339	0.977811	1.02153	0.061319	0.543347	0.00102828	0.449387	0.918772	0.931308
NDC1	ENSG00000058804	85.8266	0.825847	0.959342	0.71467	0.873485	0.983771	1.11606	0.107172	0.874669	0.00195298	0.295814	0.961997	0.438258
DGKG	ENSG00000058866	11.6609	0.321434	0.208201	0.215293	0.435503	0.238987	0.409927	3.85711e-21	1.27936e-18	1.97661e-33	1.95994e-12	1.26815e-30	9.79467e-14
FLYWCH1	ENSG00000059122	14.5361	0.887142	0.927074	1.06057	0.800018	0.817878	0.780109	0.351025	0.759694	0.650265	0.0551779	0.0966205	0.0360007
UNKL	ENSG00000059145	9.79548	0.714082	0.605041	0.560903	0.707097	0.517798	0.426187	0.00896206	0.00668393	4.123e-06	0.00774059	1.48716e-07	2.64957e-11
TBXAS1	ENSG00000059377	65.8739	1.07692	0.968019	0.616254	1.01216	1.17063	0.827751	0.533978	0.897173	1.3032e-07	0.975223	0.135471	0.0750009
PARP12	ENSG00000059378	34.4148	1.65234	1.87869	1.76862	1.79232	2.05874	2.35315	3.81289e-08	1.4292e-07	2.61553e-10	8.71158e-11	1.73079e-16	4.11069e-23
ALDH18A1	ENSG00000059573	18.0466	1.18351	1.18832	2.08466	1.27297	1.14895	1.79906	0.170112	0.386496	9.05527e-15	0.0348062	0.305098	2.31895e-09
TARBP1	ENSG00000059588	28.6798	0.743773	0.696761	0.502339	0.868475	0.931287	0.907216	0.00785166	0.0274013	1.2624e-10	0.274571	0.625878	0.521706
GATB	ENSG00000059691	16.2903	1.46795	0.958098	0.997412	1.58168	1.23362	1.11393	0.000750419	0.895602	1	3.86601e-05	0.119633	0.522899
MXD1	ENSG00000059728	64.8051	2.2021	2.17727	2.10623	1.48788	2.04697	1.82731	6.91168e-06	0.00133031	2.4499e-05	0.0503709	7.00443e-05	0.00132023
CDK17	ENSG00000059758	50.5122	0.817149	0.735739	0.569555	0.936302	0.844369	0.835233	0.122485	0.103645	1.21478e-06	0.659216	0.238411	0.209057
SLC2A3	ENSG00000059804	17.4813	0.404711	0.747299	0.713662	0.566164	0.522959	0.673894	7.21492e-10	0.249823	0.0289318	0.000122377	1.1641e-05	0.0120467
PSD	ENSG00000059915	0.663422	11.9667	9.04445	12.6467	6.58751	5.17324	5.1274	4.76662e-20	1.96237e-09	2.0036e-20	9.141e-10	4.18871e-07	1.40057e-06
CTDP1	ENSG00000060069	28.5539	1.6363	1.59733	1.80587	1.38214	1.19816	1.18862	9.61777e-07	0.000959478	1.83866e-09	0.00281828	0.155817	0.190225
YBX3	ENSG00000060138	117.196	1.405	1.12541	1.14955	1.26082	1.12107	1.05981	7.09973e-05	0.509654	0.169762	0.0118897	0.310493	0.649575
STYK1	ENSG00000060140	0.561607	0.21345	0.140284	0.0481212	0.296749	0.157246	0.243358	1.89135e-06	0.000161341	9.13455e-12	0.000124121	8.37634e-08	2.73936e-05
WNK1	ENSG00000060237	313.469	0.631091	0.608434	0.598098	0.482505	0.566401	0.63968	0.0113194	0.0731804	0.00396835	3.55823e-05	0.00167732	0.0176779
CCAR1	ENSG00000060339	148.49	1.15356	1.21191	1.42066	1.22379	1.09984	1.12186	0.249012	0.295346	0.000622324	0.0832026	0.507211	0.420944
OGFR	ENSG00000060491	29.8573	1.35541	1.32739	2.14898	1.15912	1.07853	1.05521	0.11166	0.365217	1.46432e-06	0.517162	0.776444	0.864213
GNA15	ENSG00000060558	70.211	3.79703	3.4361	2.63238	3.29103	2.66392	2.2341	2.4281e-67	4.08058e-36	4.13027e-34	6.97423e-53	3.88301e-35	4.55153e-23
CREB3L3	ENSG00000060566	0.0435971	0.0494575	0.456727	0.271226	0.247817	0.432144	0.721087	0.0113695	0.624569	0.180467	0.14628	0.361757	0.732251
PIGV	ENSG00000060642	11.4181	1.40322	1.54765	1.50498	1.34979	1.51813	1.62235	0.00288566	0.00497316	0.000225833	0.0111304	0.000173487	1.0306e-05
PTPRU	ENSG00000060656	1.07238	0.505365	0.593207	0.977659	0.386302	0.442355	0.687298	0.00061707	0.101016	0.979239	6.3135e-06	7.54013e-05	0.0987096
SNRNP40	ENSG00000060688	45.1184	1.17456	1.17894	1.15708	1.28954	1.19063	1.30931	0.139206	0.343374	0.187934	0.010399	0.115861	0.00724838
COL11A1	ENSG00000060718	7.12212	0.0198646	0.043996	0.0193168	0.0198819	0.029283	0.0347994	3.12037e-54	8.30674e-22	2.36541e-52	2.75789e-53	8.7281e-49	8.87776e-45
MPC1	ENSG00000060762	101.676	1.29753	1.62642	2.0122	1.71408	1.87395	1.88104	0.00872419	9.36598e-05	7.29788e-16	1.63382e-09	8.83656e-13	7.43211e-13
BCAT1	ENSG00000060982	230.836	2.73042	3.92863	4.67481	3.4789	3.89961	4.88847	9.7295e-37	3.65736e-45	8.99984e-90	1.26162e-57	3.27923e-69	3.36242e-95
HDAC7	ENSG00000061273	39.9474	1.20179	1.25246	1.4331	1.13221	1.47845	1.17798	0.191609	0.284691	0.0028331	0.428646	0.00125008	0.286021
LZTS1	ENSG00000061337	1.77003	0.253319	0.301341	0.235605	0.167035	0.25458	0.578203	3.08678e-14	3.10053e-06	3.53888e-14	1.62263e-19	6.75266e-14	0.00195953
SPAG4	ENSG00000061656	0.593818	0.557711	0.839107	1.20462	0.48376	0.971931	1.29664	0.0487911	0.759694	0.559536	0.01782	0.990065	0.42303
NCKAP1	ENSG00000061676	36.7012	2.70041	3.60196	4.29271	2.74649	3.80837	4.36197	7.6731e-11	1.58667e-11	2.14802e-23	3.59094e-11	1.25928e-19	8.32722e-24
MRPS35	ENSG00000061794	84.3887	1.33352	1.2213	1.41278	1.79722	1.5606	1.47582	0.0180544	0.345052	0.00310472	6.91125e-08	9.30557e-05	0.000930397
SFSWAP	ENSG00000061936	73.598	1.46542	1.35914	1.20267	1.33745	1.27573	1.2019	1.61188e-05	0.0214331	0.0660624	0.00180132	0.0126069	0.0836763
TNK2	ENSG00000061938	26.0506	0.877615	0.770104	1.28151	0.769759	0.71728	0.742717	0.407484	0.235635	0.058531	0.0629883	0.0150694	0.0359673
MON2	ENSG00000061987	46.8891	0.937723	1.40404	1.08288	1.12369	1.29927	1.46592	0.745835	0.125009	0.656931	0.536763	0.102938	0.00905803
GPBP1	ENSG00000062194	126.562	1.46897	1.47172	1.71649	1.44492	1.46841	1.36279	2.14281e-06	0.000666328	4.31706e-12	7.02006e-06	2.62038e-06	0.000283452
DGAT2	ENSG00000062282	8.5051	1.80837	1.38614	1.51973	1.98417	1.48626	1.12265	5.74318e-07	0.104175	0.000960565	4.17192e-09	0.0022283	0.541946
CS	ENSG00000062485	128.06	2.78696	2.21875	1.43441	2.05102	1.66959	1.58527	2.95135e-19	3.76715e-07	0.00604629	1.63767e-09	4.57595e-05	0.000354293
ELMO2	ENSG00000062598	88.0676	1.25471	1.01968	1.00661	1.20535	1.14997	0.919396	0.0165543	0.969322	1	0.0620183	0.209691	0.531185
WAPAL	ENSG00000062650	71.6345	1.07277	1.12037	0.99566	1.22215	1.10212	1.16196	0.574804	0.552557	1	0.0438885	0.42894	0.179489
VMP1	ENSG00000062716	128.204	1.35802	1.45117	1.10969	1.1895	1.48396	1.36757	0.00816471	0.0214948	0.479149	0.196878	0.000432102	0.00828111
SEZ6	ENSG00000063015	0.9596	0.0495585	0.041495	0.0306619	0.0340294	0.0265635	0.0746273	4.10322e-23	3.92711e-12	1.93655e-23	2.70764e-24	6.5785e-26	1.726e-18
SLC6A16	ENSG00000063127	0.61106	0.663091	0.563128	0.404153	0.584631	0.499367	0.311425	0.188271	0.244912	0.00379044	0.0858952	0.024901	0.000419385
SPHK2	ENSG00000063176	8.87585	1.59608	1.60321	1.68911	1.1835	1.22706	1.22901	9.43632e-05	0.00582284	9.75251e-06	0.271574	0.174773	0.18218
RPL18	ENSG00000063177	190.248	1.25834	0.919848	1.52028	1.51527	0.937935	0.906181	0.290804	0.847513	0.0259564	0.0305073	0.840364	0.709815
CA11	ENSG00000063180	1.89057	0.748349	1.00654	1.90889	0.823118	0.507114	0.712055	0.184013	1	7.19935e-05	0.41701	0.00103048	0.146601
ISOC2	ENSG00000063241	17.5329	1.39176	1.45722	1.75433	1.71259	1.26747	1.69857	0.0203476	0.0682881	1.39325e-05	3.93038e-05	0.140347	6.90976e-05
U2AF2	ENSG00000063244	166.789	1.60273	1.44172	1.43905	1.21733	1.13263	1.03589	1.3476e-08	0.00255346	2.10215e-05	0.0421496	0.261598	0.810632
EPN1	ENSG00000063245	57.2547	1.1914	1.07269	1.46634	1.02237	0.970137	0.924014	0.179131	0.759694	0.000500333	0.932871	0.892161	0.649575
MED29	ENSG00000063322	60.8657	0.841598	0.801415	0.825177	0.902741	0.744458	0.834414	0.0945342	0.152223	0.0557283	0.382039	0.00225904	0.09221
AHRR	ENSG00000063438	158.457	1.78904	1.72405	1.24739	1.68929	1.58019	1.19284	2.28783e-12	1.54727e-06	0.019848	4.30135e-10	9.20071e-08	0.0937511
ZNF275	ENSG00000063587	21.6358	0.75062	0.871544	0.985772	0.627014	0.669727	0.761754	0.057311	0.653102	0.987694	0.00109794	0.00636406	0.0893738
MTMR1	ENSG00000063601	11.5036	0.66395	0.742626	0.752933	0.593685	0.678527	0.746546	0.00148261	0.159015	0.0358336	4.69667e-05	0.00336364	0.0384517
ADCK1	ENSG00000063761	7.72263	1.35544	0.952653	0.80247	1.11617	1.03288	0.987882	0.0330508	0.90199	0.184536	0.55393	0.912	1
HAGH	ENSG00000063854	21.7348	0.95572	1.05891	1.58984	1.09713	1.01526	1.18321	0.841402	0.866902	0.000565309	0.608858	0.996203	0.356358
CASP8	ENSG00000064012	55.454	0.743867	0.676966	0.606129	0.683373	0.713751	0.777799	0.0160143	0.029118	1.78635e-05	0.00151876	0.00621299	0.0568288
ASUN	ENSG00000064102	60.0936	2.09377	2.07025	2.27179	2.04286	2.09126	2.23428	4.55014e-18	1.38455e-10	2.84188e-22	7.96205e-17	5.88117e-18	3.07423e-21
TM7SF3	ENSG00000064115	61.1718	0.940824	1.06318	1.23311	0.896463	1.12459	1.34096	0.59279	0.759694	0.0187156	0.310768	0.271908	0.000660734
DLX3	ENSG00000064195	17.4333	0.117358	0.0802316	0.127813	0.0804899	0.059315	0.112769	1.905e-36	8.71513e-24	6.46479e-34	8.93462e-46	1.26587e-53	7.44288e-37
SPA17	ENSG00000064199	47.1317	0.806786	0.624798	0.496872	0.760197	0.749948	0.706538	0.102706	0.00734207	2.70387e-09	0.0315117	0.0249431	0.00569942
TSPAN32	ENSG00000064201	9.14205	0.318831	0.396416	0.238647	0.264065	0.394827	0.301193	4.98065e-16	3.39689e-06	1.88713e-22	2.7421e-20	2.58927e-11	7.69872e-17
ST3GAL6	ENSG00000064225	41.7035	0.521456	0.38373	0.317202	0.649024	0.439073	0.300173	7.5312e-11	1.75635e-11	1.03514e-28	2.08102e-05	3.12122e-16	5.96475e-31
NGFR	ENSG00000064300	0.772994	0.173208	0.1815	0.208146	0.186422	0.179798	0.155225	1.13004e-10	1.94636e-05	1.16036e-08	8.4515e-10	3.59757e-10	2.02467e-10
CDON	ENSG00000064309	26.6779	0.339123	0.297588	0.315564	0.269874	0.307696	0.328229	1.2478e-13	6.83905e-09	4.29543e-15	1.14154e-18	1.10931e-15	3.90179e-14
TAF2	ENSG00000064313	56.5097	1.16295	1.26676	0.916459	1.26056	1.18372	1.25191	0.170665	0.118174	0.494049	0.0217861	0.130897	0.0317856
HIPK2	ENSG00000064393	119.758	1.84892	1.75668	1.53309	1.76759	1.6774	1.4905	8.02531e-10	4.66729e-05	4.37903e-05	1.80745e-08	4.90466e-07	0.000217854
TNPO3	ENSG00000064419	83.3239	1.4417	1.42628	1.41312	1.3376	1.31754	1.35136	2.14142e-05	0.00387608	6.59071e-05	0.0011993	0.0025989	0.000900129
RFXANK	ENSG00000064490	18.2772	1.32464	1.23573	1.52307	1.24007	0.781431	0.887315	0.0590751	0.418973	0.00204265	0.185882	0.147308	0.554144
TMEM161A	ENSG00000064545	6.01774	2.08247	1.71542	1.76047	1.28922	1.26523	1.06542	1.39926e-09	0.0028467	9.6087e-06	0.0967941	0.141089	0.768346
LPAR2	ENSG00000064547	18.1297	1.54354	1.45554	1.44895	1.47002	1.37102	0.844789	0.00348897	0.103385	0.0153643	0.0122161	0.0548616	0.42395
CTSA	ENSG00000064601	401.946	1.0541	0.704234	0.603052	1.07104	0.98758	0.801116	0.722361	0.0438483	5.76587e-06	0.621483	0.992199	0.0856511
SLC12A2	ENSG00000064651	38.4333	0.664885	0.759721	0.587046	0.710945	0.851741	0.809769	0.000559116	0.158894	4.89918e-06	0.00500138	0.263606	0.124446
SNX24	ENSG00000064652	14.2073	0.577245	0.610287	0.579981	0.68997	0.585806	0.660556	1.52525e-07	0.00127627	2.65918e-07	0.000569234	4.21485e-07	0.00014086
CNN2	ENSG00000064666	132.031	0.756641	0.667421	0.513249	0.570242	0.469027	0.530839	0.00737214	0.00608019	1.39956e-11	1.43979e-08	2.14519e-14	1.87571e-10
ABCA7	ENSG00000064687	8.61721	0.234825	0.357943	0.527763	0.184224	0.301309	0.239781	1.45379e-11	0.000851746	0.0024223	1.48971e-14	1.62676e-08	4.70455e-11
SNCAIP	ENSG00000064692	0.994782	2.81065	2.11972	2.84969	1.48439	1.44517	1.36131	2.45491e-05	0.0566448	2.62843e-05	0.230892	0.289255	0.428926
DDX20	ENSG00000064703	60.1243	1.07661	0.950851	0.736848	1.06662	1.01521	1.00735	0.531758	0.792703	0.0010921	0.608858	0.955331	1
FAR2	ENSG00000064763	52.1605	0.424561	0.460089	0.360325	0.476948	0.485156	0.547804	1.93339e-16	1.27686e-07	3.91304e-22	1.03927e-12	3.44838e-12	8.74857e-09
BCAS1	ENSG00000064787	0.133348	0.262223	0.377105	0.697988	0.540208	0.941512	0.803191	0.0345875	0.353568	0.589902	0.330472	0.976983	0.763498
SBNO2	ENSG00000064932	54.0581	2.81427	2.54943	2.13011	2.24398	2.17389	1.73907	2.67842e-41	1.61893e-20	2.11105e-21	1.28573e-24	1.0927e-22	2.49423e-11
PMS1	ENSG00000064933	16.6232	1.31735	1.31966	1.27067	1.29064	1.49577	1.45178	0.0154797	0.108935	0.0416058	0.0298646	0.000182361	0.000758018
HMG20B	ENSG00000064961	78.894	0.962471	1.10009	2.30638	1.00148	0.994384	1.10144	0.955209	0.871169	0.00017707	1	1	0.800805
CALCRL	ENSG00000064989	1.46432	0.00862601	0.00102566	0.0286377	0.0257225	0.0327735	0.028863	1.03539e-46	8.98197e-25	8.98204e-37	1.25581e-39	1.26478e-38	1.73484e-36
AP3D1	ENSG00000065000	294.226	1.32985	1.30671	1.68469	1.31935	1.32264	1.34423	0.00208313	0.0538605	8.7286e-10	0.00310968	0.00311581	0.00166721
SLC9A3R2	ENSG00000065054	5.8132	0.32943	0.169819	0.418178	0.369545	0.274334	0.240704	2.06835e-05	8.30201e-06	0.000816781	0.000145377	1.06622e-06	1.23185e-07
NTHL1	ENSG00000065057	3.07868	0.372272	0.349771	0.812073	0.437836	0.356292	0.346572	0.000298923	0.011212	0.521002	0.00287501	0.000201813	0.000173284
UHRF1BP1	ENSG00000065060	35.4085	1.63133	1.757	1.26088	1.91238	1.67655	1.70751	0.000131854	0.00127228	0.118113	1.4654e-07	5.71039e-05	3.135e-05
GNAI3	ENSG00000065135	262.02	1.38078	1.37178	1.27807	1.58997	1.40928	1.45179	0.000347235	0.0158157	0.00904851	7.28862e-08	0.000149085	3.22737e-05
IPO5	ENSG00000065150	123.016	1.15653	0.97629	0.797198	1.25608	1.1403	1.17254	0.16504	0.948147	0.021668	0.0170123	0.241712	0.141292
OAT	ENSG00000065154	24.3747	1.03414	1.30622	1.54943	1.0678	1.16871	1.45687	0.842856	0.100229	9.27787e-06	0.62374	0.225052	0.000271216
WDR3	ENSG00000065183	73.3885	1.97377	1.6886	1.3577	2.44963	2.15893	2.17962	1.4596e-17	2.74984e-06	0.000509184	7.85542e-31	1.52768e-22	6.06163e-23
PKN2	ENSG00000065243	29.2771	0.647308	0.838958	0.693596	0.647891	0.805629	0.864301	0.00112444	0.507363	0.00701166	0.00126865	0.163713	0.40169
TRAM2	ENSG00000065308	73.6661	0.384698	0.447963	0.540053	0.291452	0.385815	0.403698	1.83734e-18	1.61897e-07	1.15208e-08	1.38548e-28	2.56371e-18	1.03358e-16
NTN1	ENSG00000065320	3.78065	8.20954	11.5594	8.86173	5.92641	10.9004	7.72479	5.24456e-55	1.25825e-53	8.77144e-58	2.47506e-35	6.46033e-75	1.20003e-48
MCM10	ENSG00000065328	12.7259	0.948786	1.10166	0.853215	0.791286	1.14083	1.32804	0.783447	0.75572	0.328254	0.131747	0.453741	0.0486644
DGKA	ENSG00000065357	8.87288	1.7175	2.12132	2.21069	1.35479	1.54467	1.74859	4.43536e-05	1.1165e-05	2.89988e-10	0.0455012	0.00198149	3.63873e-05
ANKRD44	ENSG00000065413	70.2711	0.46041	0.524713	0.342532	0.57071	0.566125	0.651914	1.66434e-12	4.0738e-05	9.12082e-22	3.70828e-07	2.70386e-07	0.000165161
KARS	ENSG00000065427	190.031	1.77651	1.42225	1.29606	1.72835	1.49472	1.4182	9.24294e-11	0.00929962	0.0087652	9.12254e-10	1.7233e-05	0.000288023
ADAT1	ENSG00000065457	5.46253	0.689029	0.784447	0.834712	0.779537	0.90311	1.03259	0.00949907	0.334474	0.26335	0.11003	0.606169	0.911188
PDIA5	ENSG00000065485	22.3444	0.66052	0.823098	1.05897	0.712303	0.694248	1.08955	2.63976e-05	0.259849	0.632931	0.000799647	0.000304474	0.539559
TBC1D22B	ENSG00000065491	23.1946	1.3786	1.46597	1.58141	1.27977	1.29707	1.32687	0.00265622	0.0103832	5.92667e-06	0.0308039	0.0229018	0.0128858
NDUFB4	ENSG00000065518	38.9953	1.30002	1.2589	1.05155	1.38046	1.3211	1.15938	0.00712965	0.13329	0.689357	0.000669696	0.00464969	0.21412
MYLK	ENSG00000065534	153.742	0.900154	0.891306	0.614512	0.690821	0.9936	0.962242	0.421293	0.612932	2.47978e-06	0.00049236	1	0.820374
ZC3H15	ENSG00000065548	225.905	1.32156	1.17295	1.61908	1.51457	1.41522	1.30924	0.0740102	0.606233	0.000518999	0.00402398	0.0225177	0.102457
MAP2K4	ENSG00000065559	22.0573	1.11114	1.03437	1.00627	1.28177	0.957831	0.969076	0.402105	0.909084	1	0.0182822	0.786189	0.866165
TMEM206	ENSG00000065600	24.0111	1.71468	1.62789	2.07362	2.14656	1.68642	1.71884	4.86999e-07	0.00142624	1.71377e-12	1.02438e-13	1.46673e-06	6.40271e-07
SNAP91	ENSG00000065609	1.79259	1.15747	0.907067	2.13976	1.05582	0.912987	0.581921	0.545818	0.819593	3.94363e-06	0.865723	0.746033	0.0193071
SLK	ENSG00000065613	79.5389	0.900557	1.10192	1.41814	1.07168	1.15296	1.28353	0.39598	0.652303	0.000198667	0.608858	0.235313	0.0156037
CYB5R4	ENSG00000065615	48.9729	1.42899	1.45486	1.36614	1.83874	1.52182	1.44611	5.8134e-05	0.00272339	0.000580948	2.61003e-13	1.62314e-06	4.28611e-05
SEC61A2	ENSG00000065665	7.88997	0.548674	0.676636	0.54152	0.485111	0.648072	0.573777	1.24354e-05	0.0727066	1.01568e-05	1.75569e-07	0.00233994	9.13686e-05
PRKCQ	ENSG00000065675	0.880879	0.311275	0.1509	0.123828	0.219367	0.281917	0.277851	7.03481e-09	2.81821e-08	4.26368e-16	5.90322e-12	1.27857e-09	5.49856e-09
ASB1	ENSG00000065802	52.2114	1.20321	1.39162	1.9433	1.12231	1.2201	1.2443	0.200571	0.0799535	4.16072e-09	0.488298	0.180241	0.134798
FAM107B	ENSG00000065809	117.948	1.72894	1.7098	1.76196	2.01504	1.55616	1.49492	3.51189e-11	1.91608e-06	6.12741e-12	3.74634e-18	2.13984e-07	3.7485e-06
ME1	ENSG00000065833	113.656	6.17708	5.12257	2.56357	6.72217	5.7711	3.78856	1.08008e-87	1.98142e-46	3.57223e-22	3.18831e-96	5.34085e-81	1.89559e-45
MTHFD2	ENSG00000065911	108.968	3.00629	3.17901	3.03549	3.61178	3.16597	3.17687	3.17814e-44	7.84572e-31	6.95168e-45	4.68194e-61	1.15307e-48	1.03427e-48
SLC9A7	ENSG00000065923	38.4703	0.810157	0.541138	0.646677	0.864565	0.676778	0.699869	0.0864216	0.000110922	9.65784e-05	0.277576	0.000642774	0.00225238
YBX1	ENSG00000065978	11292	1.41103	1.07227	1.0449	1.46586	1.32546	1.23961	0.00308618	0.767873	0.795731	0.000880532	0.0230432	0.111289
PDE4A	ENSG00000065989	34.3685	1.77998	2.00594	2.43917	1.26312	1.92846	1.71262	3.39623e-09	5.20732e-08	9.25958e-22	0.0427255	9.37445e-12	6.77205e-08
PPP2R5A	ENSG00000066027	89.2263	0.941399	1.06646	1.2059	1.08322	1.24494	1.15123	0.59279	0.75888	0.0426788	0.489304	0.0174105	0.183138
CTNNA2	ENSG00000066032	2.33722	0.146198	0.256422	0.443284	0.183758	0.197419	0.493101	4.3868e-19	2.6659e-06	2.45424e-05	9.25167e-16	5.34854e-15	0.000334873
TIE1	ENSG00000066056	3.76044	0.309702	0.144971	0.183401	0.295356	0.126853	0.182149	4.22834e-10	4.97476e-11	4.45301e-17	1.34552e-10	5.09931e-23	5.39859e-17
DIP2B	ENSG00000066084	52.7795	0.696028	0.709863	0.567345	0.743387	0.787598	0.847484	0.0308762	0.198405	0.000377442	0.0919104	0.210429	0.433802
NFYC	ENSG00000066136	1192.13	1.42311	1.22114	1.017	1.1368	1.16986	1.02048	0.00581776	0.39726	0.974226	0.43455	0.331907	0.96736
ZMYND12	ENSG00000066185	3.96773	0.528411	0.366542	0.582227	0.412577	0.443688	0.538352	0.000241279	9.46952e-05	0.00229275	5.24244e-07	3.95668e-06	0.000617567
SLC9A3	ENSG00000066230	0.392216	0.834391	0.741859	0.291809	1.35688	1.31339	0.777986	0.698628	0.723805	0.00936819	0.48788	0.556838	0.649575
NGEF	ENSG00000066248	2.96688	0.463811	0.4777	0.650448	0.348207	0.369636	0.555224	3.51972e-05	0.00809731	0.0264471	3.50334e-08	1.56073e-07	0.00257816
ASPM	ENSG00000066279	68.9235	0.176827	0.431206	0.238497	0.176375	0.317481	0.475521	1.19019e-15	0.00665972	1.31969e-11	1.16622e-15	4.70827e-08	0.000487548
CD84	ENSG00000066294	9.87182	4.39155	2.2532	1.01444	6.50291	2.30328	2.03094	5.53447e-32	1.24355e-05	0.996764	1.47618e-52	1.17327e-09	7.2748e-07
ELOVL1	ENSG00000066322	223.036	2.30652	2.06917	1.53406	1.71556	1.60078	1.38902	1.99622e-12	8.11942e-06	0.000966761	1.86483e-05	0.000294481	0.0203773
SPI1	ENSG00000066336	249.537	4.11665	3.23522	2.25264	3.78706	3.36799	2.56356	3.76328e-69	1.44984e-29	7.19939e-22	6.94517e-61	3.14766e-50	1.72155e-29
ZNRD1	ENSG00000066379	3.08776	1.00075	0.987469	1.74582	1.60228	1.42204	1.22848	1	1	0.00102518	0.00763831	0.0698453	0.385991
ZBTB11	ENSG00000066422	40.1877	1.23399	1.19739	1.01034	1.15373	1.26149	1.19956	0.0613729	0.334868	0.991941	0.250928	0.0401764	0.139914
GOLGA5	ENSG00000066455	79.2248	1.17944	1.56601	1.75629	1.49683	1.53489	1.98046	0.0753282	3.34776e-05	2.08225e-13	4.34672e-07	6.77308e-08	1.31983e-19
ISOC1	ENSG00000066583	15.8284	1.73956	1.55972	1.54125	1.50167	1.31432	1.2168	1.80901e-07	0.00440998	9.12821e-05	0.000290496	0.026766	0.157866
EML1	ENSG00000066629	5.57024	1.11855	1.10803	1.54419	1.06193	1.27051	1.76778	0.506283	0.736383	0.00059732	0.749345	0.10737	3.30722e-06
TRMT11	ENSG00000066651	18.6721	1.05834	1.37375	1.1785	1.15674	1.28736	1.45154	0.668383	0.0322909	0.158493	0.230148	0.0193993	0.000216728
THUMPD1	ENSG00000066654	79.3075	0.718305	0.73063	0.832596	0.844118	0.81744	0.867415	0.000774789	0.0351522	0.0853032	0.126691	0.0646701	0.233292
MSANTD3	ENSG00000066697	21.5761	3.51046	3.27125	3.68213	3.42766	4.18284	4.1135	1.02127e-32	4.56231e-18	4.72705e-35	2.87231e-31	4.63805e-43	1.37834e-41
ATG2B	ENSG00000066739	25.2824	0.701152	0.817673	0.820142	0.769943	0.847093	0.971905	0.010962	0.436246	0.190827	0.0783033	0.323598	0.926688
ARFGEF1	ENSG00000066777	122.208	0.74872	0.815021	0.875463	0.878879	0.838225	0.974121	0.00364653	0.215347	0.234482	0.266829	0.115524	0.887251
ZFAT	ENSG00000066827	26.748	1.22292	0.929535	0.729281	0.895856	0.846977	0.694972	0.164106	0.786471	0.0233546	0.520991	0.315569	0.0102492
MTFR1	ENSG00000066855	40.8339	1.38796	1.71186	1.99052	1.42592	1.68461	1.9419	0.000312798	3.6835e-06	1.14133e-16	8.7975e-05	1.22318e-09	2.3543e-15
STAG3	ENSG00000066923	1.53461	0.148787	0.194837	0.142313	0.12874	0.160059	0.16623	5.37382e-13	1.22146e-05	9.21857e-13	6.29887e-14	3.70022e-12	2.64999e-11
FECH	ENSG00000066926	15.2651	0.602892	0.579858	0.5191	0.848949	0.65985	0.953677	1.12411e-05	0.00118253	1.57059e-08	0.227803	0.000442196	0.790571
MYO9A	ENSG00000066933	25.3914	1.17597	1.54387	1.53154	1.17998	1.35904	1.45851	0.244093	0.00745171	0.000183882	0.241248	0.0131779	0.00158161
DDX3Y	ENSG00000067048	81.0243	1.50904	1.55177	1.608	1.61911	1.56715	1.41904	3.34792e-07	7.01601e-05	2.09919e-09	1.25338e-09	2.13408e-08	2.96665e-05
PFKP	ENSG00000067057	59.8155	0.685779	0.804915	0.55926	0.539828	0.695853	0.704909	0.00010765	0.183077	1.3581e-09	1.32943e-10	0.000250827	0.000489686
IDI1	ENSG00000067064	30.0834	1.18316	2.43243	3.01578	1.41961	1.93736	2.43319	0.159919	6.70288e-14	1.45685e-35	0.000686422	1.92781e-12	1.66552e-22
SP100	ENSG00000067066	188.745	0.935433	0.853681	0.682335	0.843148	0.953797	0.992738	0.709317	0.583736	0.00682925	0.304443	0.83469	1
KLF6	ENSG00000067082	188.183	1.24699	1.45712	2.13459	1.5615	1.62975	1.48748	0.0598387	0.0133576	4.37683e-15	1.66786e-05	1.93191e-06	0.000200222
NEO1	ENSG00000067141	29.5485	0.633361	0.6346	0.693582	0.465701	0.602132	0.713577	0.0150113	0.121983	0.0567962	2.62456e-05	0.00740673	0.102342
TRAM1	ENSG00000067167	183.405	1.11157	1.42049	1.47094	1.04368	1.06205	1.29825	0.425275	0.0179	0.000123729	0.784195	0.675096	0.0194801
PHKA1	ENSG00000067177	4.55082	0.589551	0.422133	0.590269	0.571068	0.577817	0.815835	0.000239769	4.44602e-05	0.000329988	0.000120224	0.00017646	0.245435
TNFRSF1A	ENSG00000067182	77.2664	1.32259	0.976597	0.848691	0.822835	0.726963	0.615133	0.00307116	0.953157	0.131176	0.0694846	0.00146277	5.46399e-07
CACNB1	ENSG00000067191	2.26147	0.440354	0.546208	0.748692	0.32393	0.51884	0.463264	1.13669e-06	0.0174702	0.112678	2.10841e-10	0.000113917	1.29162e-05
EVI5	ENSG00000067208	22.7111	1.63025	1.6112	1.54665	1.85827	1.67456	1.64675	2.96982e-05	0.00420977	0.000260688	4.93377e-08	1.10146e-05	2.80386e-05
STOML1	ENSG00000067221	2.13463	0.944117	0.831122	0.78445	1.09157	0.800637	0.63077	0.809706	0.60873	0.212718	0.669995	0.278147	0.0151527
PKM	ENSG00000067225	2294.68	2.47087	1.90876	1.85905	2.56629	2.19643	1.84356	4.8166e-17	2.11459e-05	3.24248e-08	1.67833e-18	7.14119e-13	7.11364e-08
DNTTIP2	ENSG00000067334	235.471	1.60828	1.31794	1.26871	1.80371	1.418	1.42054	1.58939e-08	0.0386962	0.0101837	7.21308e-13	7.80869e-05	7.74938e-05
TP53BP1	ENSG00000067369	44.1577	1.42479	1.69199	2.30546	1.19977	1.60281	2.0504	0.000478631	6.74309e-05	4.7839e-20	0.124029	1.47483e-06	1.17833e-14
TRO	ENSG00000067445	3.98107	1.37321	1.73807	2.02294	1.40448	1.02747	1.44851	0.108947	0.028914	2.44785e-05	0.0869769	0.968384	0.0670819
RRP15	ENSG00000067533	69.0482	1.54656	1.34041	1.43827	1.71034	1.38527	1.31499	6.5275e-05	0.096903	0.0011844	4.6401e-07	0.00534674	0.0263772
DHX8	ENSG00000067596	81.5644	1.28853	1.24625	1.12348	1.26219	1.23927	1.20409	0.00470074	0.116353	0.265156	0.0113384	0.0239415	0.0635173
PMS2P4	ENSG00000067601	0.686009	0.334745	0.627933	0.822815	0.520204	0.872188	0.929994	0.005745	0.524234	0.649166	0.112506	0.793976	0.928263
PRKCZ	ENSG00000067606	5.2551	0.250722	0.299239	0.540394	0.16076	0.255725	0.549181	6.81881e-17	2.50102e-07	0.000113651	4.12518e-25	2.42636e-16	0.000241205
IARS2	ENSG00000067704	208.071	1.08629	1.02151	1.1478	1.43161	1.08031	1.13991	0.580936	0.979776	0.289796	0.000962873	0.625878	0.36413
NAV3	ENSG00000067798	23.2085	5.77481	9.44604	6.67846	4.92218	7.3589	6.11464	3.4922e-31	1.41364e-36	1.31558e-36	1.67562e-25	1.14808e-40	4.50662e-33
IDH3G	ENSG00000067829	69.5091	1.9739	1.76005	1.56094	1.8779	1.42265	1.29067	3.75303e-15	2.43619e-06	9.43705e-07	5.38557e-13	0.000208375	0.0129347
ROGDI	ENSG00000067836	22.5004	0.968227	0.861464	0.772299	1.14959	0.912943	1.01527	0.844751	0.472715	0.0192833	0.248024	0.520108	0.974688
PDZD4	ENSG00000067840	2.9864	4.13719	6.52314	7.77105	3.31485	6.01977	4.6091	7.08171e-14	9.3937e-17	1.01023e-30	1.65457e-09	4.33595e-23	1.02851e-15
ATP2B3	ENSG00000067842	3.51407	0.131088	0.161031	0.0894046	0.0880701	0.14366	0.0843832	5.3677e-14	2.13275e-06	3.72364e-17	1.31442e-17	5.66487e-13	1.41489e-17
ROCK1	ENSG00000067900	247.322	1.01705	1.13632	1.18745	1.15727	1.24965	1.19232	0.950351	0.541573	0.131218	0.22595	0.0456917	0.14533
CBFB	ENSG00000067955	115.418	0.935903	0.915715	0.661815	0.879236	0.871406	0.816479	0.611435	0.69954	7.88712e-05	0.313254	0.292019	0.093159
PDK3	ENSG00000067992	8.09457	0.387193	0.48664	0.740036	0.545239	0.610839	0.857244	1.47221e-15	1.90324e-05	0.0141425	2.4265e-07	3.03115e-05	0.295382
HYAL2	ENSG00000068001	6.81298	1.59361	1.20587	1.21205	1.37737	1.10069	1.01492	0.00010447	0.448875	0.190035	0.014776	0.613054	0.994868
HDAC4	ENSG00000068024	13.5632	1.28465	1.42048	1.52123	0.944357	1.39868	1.18234	0.0709345	0.0678975	0.00077676	0.761492	0.0116541	0.308433
RASSF1	ENSG00000068028	20.0444	0.473472	0.919565	1.24807	0.460196	0.629043	0.727271	1.28269e-05	0.817062	0.23435	6.58342e-06	0.010248	0.105239
FGFR3	ENSG00000068078	1.52121	0.46109	0.659426	0.488978	0.40351	0.511884	0.478626	6.35419e-05	0.188951	0.000348371	5.49798e-06	0.000708803	0.000331886
IFI35	ENSG00000068079	17.1471	1.01421	0.689606	1.20658	1.33075	1.0197	1.63435	1	0.208527	0.346412	0.124573	0.989572	0.00314466
HEATR6	ENSG00000068097	20.469	1.74018	1.77876	1.54903	1.89122	1.75145	1.71471	3.71569e-09	6.71317e-06	7.42467e-06	6.27645e-12	2.86169e-09	1.84032e-08
COASY	ENSG00000068120	26.2344	1.96973	1.69774	2.20577	1.83683	1.59859	1.54569	2.44988e-09	0.00130618	1.41351e-12	1.50823e-07	0.000109393	0.00045716
PLEKHH3	ENSG00000068137	1.62859	1.21065	2.15803	3.94572	0.564626	1.42966	1.65988	0.59279	0.0300823	3.39397e-10	0.083797	0.259157	0.0824566
MEF2A	ENSG00000068305	272.799	0.390342	0.410338	0.357029	0.381421	0.360507	0.485176	3.16459e-18	4.5734e-09	2.34866e-21	5.42228e-19	5.66291e-21	1.99683e-11
OTUD5	ENSG00000068308	66.7805	1.1874	1.14289	1.93509	1.14959	1.15948	1.22659	0.191199	0.573976	1.2354e-10	0.317399	0.30004	0.123493
TFE3	ENSG00000068323	110.287	1.8565	1.74434	1.5809	1.8255	1.65421	1.42913	1.3908e-11	1.06047e-05	1.34044e-06	5.9693e-11	9.44293e-08	0.000372631
TBC1D25	ENSG00000068354	13.7566	2.05727	2.41758	2.21028	1.68311	1.6259	1.71086	1.77081e-14	2.89113e-13	2.9159e-17	1.51259e-07	1.28798e-06	8.09064e-08
ACSL4	ENSG00000068366	386.784	2.64315	2.87986	2.25632	2.81867	2.94255	2.75875	3.62051e-32	6.26988e-24	2.44079e-22	1.11194e-36	6.27674e-40	4.78941e-35
INPP5A	ENSG00000068383	7.79437	0.742582	0.933258	1.30682	0.588704	0.807072	0.759917	0.0391011	0.808239	0.0497904	0.00012522	0.181965	0.0773512
GPKOW	ENSG00000068394	19.122	1.55608	1.24611	1.37171	1.45116	1.1666	1.20893	7.74479e-06	0.207556	0.00254892	0.000275914	0.235772	0.126219
GRIPAP1	ENSG00000068400	71.6597	1.18151	1.18985	1.39132	1.21393	1.17173	1.13132	0.17856	0.381924	0.00190373	0.110014	0.231848	0.389721
FTSJ1	ENSG00000068438	37.3392	1.64001	1.60222	1.43362	1.58806	1.38253	1.57696	2.13824e-07	0.000428618	0.000310427	1.73195e-06	0.00173257	3.3631e-06
PRR11	ENSG00000068489	17.5658	0.267622	0.638034	0.453587	0.236336	0.410473	0.637239	8.14385e-15	0.0899041	1.87387e-06	4.95419e-17	9.61721e-08	0.0107991
REEP1	ENSG00000068615	1.83957	0.256045	0.244556	0.317249	0.163454	0.203796	0.26825	1.26177e-11	1.90259e-06	1.26522e-08	1.08713e-16	3.38043e-14	2.45876e-10
POLR1A	ENSG00000068654	46.2909	1.99523	1.53014	1.14991	1.5696	1.58695	1.54153	9.12699e-08	0.0368425	0.429948	0.00118169	0.000934036	0.00240097
LAPTM4A	ENSG00000068697	181.013	1.73753	2.08685	2.3342	1.90714	1.79038	1.93521	2.18426e-10	4.46268e-11	2.4756e-24	4.81131e-14	1.92853e-11	1.38189e-14
TTC7A	ENSG00000068724	43.8427	1.54555	1.39341	1.66014	1.12796	1.12706	1.17327	5.14925e-06	0.0220499	6.25859e-08	0.340138	0.363913	0.198862
IP6K2	ENSG00000068745	66.7624	0.775198	0.72573	0.978141	0.918932	0.744478	0.678731	0.110229	0.181673	0.953994	0.637693	0.065935	0.011769
SRBD1	ENSG00000068784	12.877	0.730887	0.728083	0.630313	0.766579	0.712143	0.928567	0.0048973	0.0631171	2.47204e-05	0.0214558	0.00261884	0.647741
RASGRP2	ENSG00000068831	2.12874	0.146575	0.380772	0.360746	0.150763	0.324756	0.226823	1.07955e-21	0.00018296	1.8287e-08	1.07e-20	4.48241e-10	2.59371e-14
PSME4	ENSG00000068878	100.616	1.52751	1.56701	1.3894	1.69004	1.35387	1.53745	5.72558e-07	0.000111885	0.000169855	2.25341e-10	0.00077425	4.89137e-07
SIRT2	ENSG00000068903	46.9601	1.96312	1.7994	1.7917	1.22769	1.37624	1.29946	1.43239e-13	3.10359e-06	3.38881e-10	0.0674424	0.00188655	0.0158852
ERLEC1	ENSG00000068912	77.9932	0.924138	1.11985	1.3816	1.18128	1.16179	1.58282	0.484846	0.522806	0.000122596	0.0857523	0.142213	1.61918e-08
PPP2R5B	ENSG00000068971	10.3139	2.0056	2.3565	2.82703	1.47525	1.91363	1.79138	1.5771e-09	9.58147e-09	3.43202e-21	0.00252515	3.21893e-08	1.53568e-06
PITX1	ENSG00000069011	0.780309	2.07834	1.25238	2.97887	1.49307	1.88135	1.57892	0.00571393	0.731873	6.48907e-06	0.220765	0.0272514	0.17876
MAST4	ENSG00000069020	13.5683	1.38965	1.36989	1.92572	1.54426	1.95254	2.15325	0.0247966	0.168195	4.38257e-07	0.00187207	2.49944e-07	2.06087e-09
GPR116	ENSG00000069122	0.133325	6.99669	20.6388	4.75798	7.80476	15.1796	17.2724	0.0263761	0.00104074	0.118709	0.0190401	0.000470203	0.000239511
NUCKS1	ENSG00000069275	619.614	0.626168	0.754766	0.811581	0.642641	0.643978	0.810298	6.92153e-06	0.0944798	0.0656557	2.46108e-05	3.01495e-05	0.0790122
VPS35	ENSG00000069329	147.566	1.41912	1.34789	1.18086	1.52117	1.38531	1.39621	1.90222e-05	0.0137209	0.0734375	1.72008e-07	9.75144e-05	6.8333e-05
DNAJA2	ENSG00000069345	119.948	1.09922	1.04135	1.08092	1.29356	1.14498	1.08286	0.38562	0.842111	0.497483	0.00385741	0.205629	0.53115
BCL3	ENSG00000069399	44.5627	7.31448	4.79559	3.54369	5.66277	4.24364	2.97773	1.53741e-100	6.71809e-40	1.74927e-38	2.90962e-75	2.80122e-51	4.50607e-28
KCNAB2	ENSG00000069424	296.277	1.28605	1.08252	0.784348	1.20936	1.00516	0.865154	0.0101196	0.707939	0.0180615	0.0704989	1	0.227406
GAL	ENSG00000069482	3.25405	4.07156	1.13053	1.67254	3.05521	1.20867	1.50459	3.24563e-13	0.806439	0.0297645	2.75185e-08	0.560847	0.127368
CLEC2D	ENSG00000069493	13.5106	2.18826	1.96934	1.30335	2.06664	2.20519	1.68901	1.03891e-12	9.22098e-06	0.046809	7.56912e-11	7.20788e-13	1.0807e-05
RORA	ENSG00000069667	0.321265	0.608721	0.82714	2.68737	0.558912	0.6303	1.13445	0.269588	0.809394	0.000522736	0.217492	0.342315	0.82538
DRD4	ENSG00000069696	0.151731	0.788915	1.34692	1.36388	0.115281	0.905349	1.06021	0.696661	0.759694	0.588557	0.00536144	0.920349	0.987692
TGFBR3	ENSG00000069702	10.6046	0.410201	0.709603	0.626419	0.526724	0.781309	0.892021	4.5044e-12	0.0953498	0.000314	6.12327e-07	0.0872505	0.526965
KIAA1107	ENSG00000069712	8.42303	0.394701	0.439235	0.514677	0.526142	0.511807	0.594627	5.41491e-11	5.5323e-05	2.85741e-06	5.79423e-06	2.34126e-06	0.00036653
HES2	ENSG00000069812	0.0865327	2.33658	4.23862	5.95057	0.100504	1.26569	6.01272	0.231688	0.0714881	0.000283252	0.126647	0.854003	0.000358423
ATP1B3	ENSG00000069849	140.592	1.21171	1.13214	1.86767	1.49142	1.44838	1.38803	0.245819	0.696095	1.7947e-06	0.00492091	0.0113657	0.0315844
PIGB	ENSG00000069943	16.6459	1.13714	1.35246	0.938423	1.4119	1.09872	1.51313	0.280892	0.0397842	0.617243	0.000421693	0.501302	1.73709e-05
MAPK6	ENSG00000069956	154.517	2.22386	2.0384	1.77267	2.6586	2.06824	1.80811	8.04166e-18	1.35431e-08	2.73229e-09	7.42136e-27	1.08993e-14	9.03446e-10
RAB27A	ENSG00000069974	24.521	0.998272	1.20872	1.16779	0.747141	1.02951	0.875998	1	0.320441	0.208551	0.0132798	0.889946	0.362799
CECR5	ENSG00000069998	21	1.26663	1.2902	1.37468	1.21932	1.21706	1.06594	0.0880334	0.22849	0.0139488	0.180544	0.19867	0.73177
LRP6	ENSG00000070018	8.35887	0.570773	0.545708	0.480279	0.75935	0.72637	0.821704	0.000298444	0.00868035	2.51495e-06	0.109647	0.0605508	0.310195
SCT	ENSG00000070031	0.0201491	0.439484	0.439484	15.9798	2.19279	2.15515	0.439484	0.59279	0.759694	0.000969549	0.608858	0.625878	0.649575
PHRF1	ENSG00000070047	61.1371	1.30939	1.11438	1.3714	1.08166	1.04338	0.976272	0.0244801	0.678791	0.00624493	0.608858	0.82397	0.934978
IKBKAP	ENSG00000070061	41.6799	1.31055	1.42224	1.46181	1.35659	1.46897	1.53223	0.00237108	0.0037596	7.19542e-06	0.000522591	6.13288e-06	4.26082e-07
NUCB2	ENSG00000070081	107.814	0.450462	0.671813	1.29761	0.466216	0.613682	1.12556	8.50186e-11	0.0369612	0.0383331	5.52359e-10	0.000101186	0.474322
PFN2	ENSG00000070087	0.118168	0.446048	0.17721	0.104986	0.71327	0.317114	0.453131	0.15861	0.0994013	0.00295001	0.600119	0.0618757	0.222673
PTPN3	ENSG00000070159	3.24137	0.83762	0.903994	0.919995	0.59847	0.749149	0.853523	0.362773	0.759694	0.686774	0.00290823	0.126997	0.48014
SPTB	ENSG00000070182	0.618115	2.81905	2.01311	1.9952	1.31186	1.71533	1.0287	1.46796e-06	0.057217	0.00683032	0.429914	0.0505269	1
DAPP1	ENSG00000070190	21.0951	0.828443	0.705116	0.294048	1.28931	0.686068	0.688432	0.401687	0.280606	9.99471e-11	0.219776	0.0668755	0.0737039
TMEM260	ENSG00000070269	18.8665	0.793792	0.786291	0.676068	0.673483	0.82833	0.68567	0.110603	0.29983	0.0034601	0.00340907	0.238277	0.0066372
SMG6	ENSG00000070366	9.44235	0.821959	0.724121	0.907218	0.706422	0.765856	0.90332	0.143146	0.0930262	0.518035	0.00519857	0.0416981	0.541946
EXOC5	ENSG00000070367	112.649	1.27024	1.5786	1.30202	1.61997	1.64902	1.76189	0.0305826	0.00096659	0.0143314	9.814e-07	3.70532e-07	5.30045e-09
CLTCL1	ENSG00000070371	3.40372	1.26247	1.98136	1.88801	0.922804	1.98761	1.75981	0.410241	0.0294582	0.00413623	0.831933	0.00191624	0.0169723
FSTL3	ENSG00000070404	1.96965	2.06106	2.68098	3.56591	1.14558	1.50977	1.22772	1.39736e-05	3.31411e-06	2.59957e-17	0.608858	0.0380486	0.438454
DGCR2	ENSG00000070413	31.2286	0.931683	1.02308	1.10662	0.812727	0.763505	0.731001	0.576055	0.954039	0.372374	0.0449556	0.00700695	0.00158573
RNF126	ENSG00000070423	12.0841	1.30523	1.25282	1.18003	1.16816	0.999182	1.10406	0.0343076	0.274963	0.235755	0.28647	1	0.56745
MNT	ENSG00000070444	13.8598	1.3054	1.31184	1.62963	0.858407	1.15803	1.15508	0.0114531	0.0881179	3.58087e-07	0.231052	0.246651	0.269735
ZXDC	ENSG00000070476	51.6018	1.06069	1.07173	1.20446	0.974956	1.06178	0.964245	0.595415	0.733512	0.0482008	0.869357	0.625878	0.800528
JMJD6	ENSG00000070495	54.4032	2.54825	2.4354	3.49254	2.91104	2.59577	2.47908	2.32328e-20	2.72665e-11	4.88056e-37	1.01073e-26	3.756e-21	5.62358e-19
POLB	ENSG00000070501	15.0781	0.722605	0.659564	0.796645	0.786327	0.793269	0.806256	0.0110149	0.0267699	0.0918995	0.0773865	0.0983135	0.139105
WIPI1	ENSG00000070540	35.8883	1.47837	2.67513	3.35782	1.83391	2.58283	3.23771	0.00562466	1.07056e-09	8.04598e-24	4.08257e-06	1.78436e-14	2.95952e-22
NDST1	ENSG00000070614	114.624	1.37632	1.54879	1.21128	1.19483	1.12857	1.20113	0.0326058	0.0320733	0.245619	0.30634	0.542763	0.312718
ASNS	ENSG00000070669	18.6807	2.2715	2.43972	2.74021	2.33565	2.28267	2.30417	1.18906e-14	1.37359e-10	3.91304e-22	1.36869e-15	9.4645e-15	6.94098e-15
AP3M2	ENSG00000070718	23.9529	0.833323	0.96976	0.976122	0.924565	1.16438	1.24817	0.103498	0.921475	0.888846	0.562331	0.195779	0.0387836
ST6GALNAC2	ENSG00000070731	5.12684	1.0482	0.823576	0.938071	0.793403	0.722561	0.638819	0.830273	0.515645	0.747088	0.179537	0.04722	0.00525553
PABPC1	ENSG00000070756	4549.1	1.31356	1.05807	1.07532	1.11009	1.02552	0.898217	0.0196339	0.820453	0.616223	0.488324	0.919121	0.507374
TESK2	ENSG00000070759	12.54	1.73998	1.77045	2.22569	1.23955	1.7269	1.55011	1.62624e-05	0.00144229	6.42758e-11	0.182516	2.73793e-05	0.00148962
CFAP20	ENSG00000070761	29.8887	1.08414	1.09993	1.31725	0.918768	0.987235	1.05859	0.566588	0.696095	0.00957062	0.558756	0.986431	0.70221
CSNK2A2	ENSG00000070770	82.714	1.23245	1.08588	1.07105	1.26392	1.04834	1.09094	0.0206139	0.675462	0.545137	0.00853489	0.697025	0.466116
PTPN21	ENSG00000070778	16.9678	0.605776	0.958612	1.32001	0.593571	0.869398	1.06447	4.3431e-05	0.897939	0.0223906	2.37016e-05	0.372928	0.711151
EIF2B3	ENSG00000070785	38.4309	1.83714	1.76478	2.31932	2.31284	1.91433	2.08057	3.27158e-06	0.00212108	1.80976e-11	2.33466e-11	6.36307e-07	1.20475e-08
CAMK2A	ENSG00000070808	1.37883	1.6394	1.99107	1.39373	1.80721	2.24245	1.64525	0.0334456	0.027215	0.209122	0.00872681	0.000102313	0.0465776
TCOF1	ENSG00000070814	108.492	1.7065	1.64205	1.98869	1.29349	1.60496	1.54619	1.50773e-07	0.000519915	3.30285e-12	0.0266169	5.66622e-06	4.13225e-05
CDC42	ENSG00000070831	295.873	1.30265	1.23188	0.982414	1.23738	1.02211	0.97057	0.00801548	0.195033	0.938593	0.0435729	0.919401	0.868925
OSBPL3	ENSG00000070882	171.833	0.244693	0.30174	0.309003	0.264255	0.342215	0.360857	8.22252e-47	5.32406e-19	2.91678e-34	1.69352e-42	2.80212e-29	1.18179e-26
RAD18	ENSG00000070950	24.0597	1.23565	1.51101	0.970912	1.23922	1.30402	1.51731	0.087015	0.00773926	0.879622	0.0869443	0.0279751	0.000163694
ATP2B1	ENSG00000070961	428.445	2.76653	4.24832	5.04834	3.13564	5.03547	5.50302	4.48429e-25	8.90131e-34	1.68496e-65	8.09284e-32	2.88398e-65	9.72423e-73
TRPM5	ENSG00000070985	0.0851888	0.0976675	0.191516	0.390692	0.269721	0.0207386	0.114534	0.0011517	0.110199	0.120861	0.0339635	9.46744e-05	0.00523644
NCK2	ENSG00000071051	136.488	0.364824	0.305924	0.258317	0.280691	0.308291	0.295155	1.12705e-08	3.64746e-06	4.59245e-14	1.21855e-12	4.15266e-11	9.52595e-12
MAP4K4	ENSG00000071054	969.273	0.523934	0.56324	0.76788	0.666694	0.77886	0.739545	1.25339e-06	0.00348798	0.0678626	0.00341078	0.103272	0.0427141
MGAT4A	ENSG00000071073	57.1372	0.623125	0.470682	0.474266	0.537442	0.54474	0.515115	6.43613e-07	1.72392e-08	4.23462e-15	5.62768e-11	1.56057e-10	3.50141e-12
RPL31	ENSG00000071082	883.677	0.989591	0.780139	0.572767	1.06616	1.11749	0.83359	1	0.295952	2.93393e-05	0.717454	0.53546	0.27357
WDR1	ENSG00000071127	663.805	1.50377	1.23887	1.14152	1.58485	1.22633	1.11773	1.40568e-05	0.183695	0.249875	6.81252e-07	0.0632162	0.400107
SNX13	ENSG00000071189	51.269	0.925998	1.0344	0.686598	1.17445	1.1318	1.16362	0.616641	0.935908	0.00296283	0.261248	0.438183	0.323809
ARHGAP10	ENSG00000071205	65.8969	1.11718	0.975614	1.36796	1.21155	1.01186	1.15651	0.365136	0.954824	0.00143892	0.0822159	0.989425	0.236704
RPS6KA2	ENSG00000071242	174.743	2.80801	3.04562	2.71137	2.89774	2.72078	2.47223	2.27918e-36	1.05496e-26	8.07745e-34	1.18617e-38	4.44841e-34	1.50687e-27
ING3	ENSG00000071243	18.8204	0.90596	0.848398	0.585375	1.1307	0.92823	0.892751	0.462172	0.432133	8.67597e-07	0.346218	0.625878	0.441535
WBSCR22	ENSG00000071462	40.6808	0.897503	0.947875	1.46298	1.1222	0.909449	0.901224	0.597016	0.910918	0.0201409	0.608858	0.668774	0.649575
TRIP13	ENSG00000071539	16.6602	0.855584	1.20773	0.799035	0.818497	0.85449	1.28322	0.224088	0.319836	0.0631791	0.111041	0.243644	0.0323168
ATP6AP1	ENSG00000071553	202.79	1.73611	1.60539	2.14671	1.67329	1.34579	1.27761	1.66837e-05	0.0115731	4.4804e-10	7.54802e-05	0.0444358	0.120883
TCF3	ENSG00000071564	55.5988	1.33603	1.28047	1.52807	1.06064	1.14945	1.08826	0.000690026	0.05869	1.6839e-07	0.608858	0.181848	0.487231
TRIB2	ENSG00000071575	12.0549	0.162094	0.321444	0.396551	0.117906	0.302817	0.434119	1.48433e-46	8.23917e-12	2.13336e-15	9.15176e-58	6.47844e-24	8.05576e-13
DAZAP1	ENSG00000071626	103.82	1.21061	1.41882	1.4217	0.995341	1.18514	1.01442	0.0581241	0.00660286	8.89662e-05	1	0.114671	0.971689
MBD3	ENSG00000071655	9.52846	1.74005	1.53255	2.73501	1.24005	1.11301	0.918086	0.00509918	0.180722	1.65937e-08	0.393137	0.704262	0.793532
HLTF	ENSG00000071794	24.6787	0.667544	0.80823	0.87583	0.705369	0.878025	1.15136	0.00185881	0.365217	0.394725	0.00883887	0.437677	0.385785
FAM50A	ENSG00000071859	106.1	1.60436	1.43415	2.1349	1.50952	1.54403	1.33293	0.000622327	0.0986801	3.84477e-09	0.0039115	0.00234082	0.0721129
FAM3A	ENSG00000071889	12.3424	1.51331	1.35457	2.35349	1.28685	1.10066	1.11049	0.00550883	0.220095	1.19163e-10	0.139827	0.634855	0.646974
CPSF1	ENSG00000071894	51.1475	1.16096	1.22414	1.26918	0.919905	1.07708	0.960835	0.250129	0.291584	0.040464	0.595975	0.625878	0.83019
CYBRD1	ENSG00000071967	9.22901	1.16413	1.80192	2.77362	0.826226	1.26072	2.47592	0.590989	0.0455614	2.84711e-08	0.493411	0.389707	1.7458e-06
PDCD2	ENSG00000071994	119.761	1.16911	0.907634	0.881777	1.29071	1.18409	0.940438	0.135168	0.641084	0.256119	0.00709618	0.113188	0.649575
RDH11	ENSG00000072042	7.21612	1.17251	1.37598	1.86534	1.23712	1.2675	1.77203	0.406	0.203259	1.2223e-05	0.243729	0.199243	0.000107253
PRKACA	ENSG00000072062	78.5427	1.73973	1.50939	1.24442	1.44327	1.36425	1.35513	4.51182e-07	0.0122468	0.0893658	0.00181228	0.0116259	0.0150007
LPHN1	ENSG00000072071	4.97579	0.206179	0.208804	0.371096	0.211779	0.228627	0.242853	5.56112e-30	2.07941e-15	5.1293e-14	1.28944e-28	7.6937e-27	4.26607e-24
ACTN1	ENSG00000072110	1071.98	1.53738	1.35695	1.19408	1.22145	1.44492	1.23437	3.32793e-05	0.0604179	0.146408	0.0999704	0.000627319	0.089473
ZFYVE26	ENSG00000072121	28.7671	1.53244	1.48387	1.62513	1.31181	1.44528	1.47937	0.000138237	0.0162573	1.01599e-05	0.0279752	0.00162539	0.000778063
EPN2	ENSG00000072134	4.54519	0.724225	1.07306	1.03823	0.712976	0.957942	0.768539	0.0309218	0.806439	0.864909	0.0257909	0.85911	0.114053
PTPN18	ENSG00000072135	74.6855	0.657353	0.647134	0.759654	0.618237	0.695448	0.724385	2.14794e-06	0.000659217	0.00262403	5.22666e-08	5.73088e-05	0.0004691
LIMS2	ENSG00000072163	0.870554	0.73417	0.272498	0.772457	0.408317	0.197423	0.473029	0.331769	0.00450115	0.439803	0.00253801	3.83087e-07	0.0159015
LNX1	ENSG00000072201	6.11636	1.98652	3.72076	2.78248	1.72108	4.75374	3.37158	1.67521e-06	2.47642e-15	4.59537e-14	0.000350612	1.79218e-35	3.52774e-20
ALDH3A2	ENSG00000072210	10.9798	0.720292	0.608237	0.528236	0.749265	0.639298	0.584824	0.0108052	0.00705437	3.27345e-07	0.030067	0.000431749	2.54927e-05
TFRC	ENSG00000072274	222.083	2.07989	2.51876	2.33754	2.26546	2.50114	2.598	3.12288e-19	5.01811e-19	5.45012e-26	4.79186e-24	2.03415e-30	5.7294e-33
SREBF1	ENSG00000072310	13.0306	1.36008	1.95269	1.63644	1.39862	1.406	1.92828	0.018945	1.89122e-05	4.38183e-05	0.0100098	0.00942719	1.80778e-08
TRPC5	ENSG00000072315	0.151326	0.0094893	0.0094893	0.0094893	0.047541	0.0094893	0.0094893	1.27569e-09	7.20241e-05	1.96339e-08	1.74117e-07	2.81234e-09	3.08254e-08
AFF4	ENSG00000072364	128.919	1.07391	1.27223	1.3027	1.26883	1.20835	1.38948	0.625901	0.204271	0.0273936	0.0572554	0.165733	0.00563328
UBE2D1	ENSG00000072401	29.16	1.49138	1.54258	1.1585	1.5571	1.69055	1.446	0.00535142	0.0356579	0.408246	0.00180099	0.000147523	0.0144889
MPP5	ENSG00000072415	33.47	1.07564	1.18903	1.11767	1.32713	1.29166	1.37904	0.59279	0.389667	0.409251	0.0112326	0.0271817	0.00380684
RHOBTB1	ENSG00000072422	6.76583	0.303374	0.342775	0.393027	0.301258	0.308555	0.401192	4.61932e-15	7.6064e-07	6.08092e-10	5.29375e-15	1.38218e-14	1.84392e-09
HSD17B10	ENSG00000072506	28.4761	1.30394	1.20381	2.12706	1.37015	1.15325	1.15439	0.268642	0.69137	7.35981e-05	0.182776	0.625878	0.639093
MARK2	ENSG00000072518	54.1025	1.38896	1.34146	1.028	1.02431	1.17113	1.03696	0.00332147	0.0871427	0.888267	0.92008	0.249948	0.85423
HMMR	ENSG00000072571	51.7924	0.196023	0.458855	0.358562	0.192158	0.350064	0.469137	1.25109e-19	0.00215375	3.03499e-09	5.75553e-20	1.62754e-09	1.56223e-05
CHFR	ENSG00000072609	45.0524	1.24412	1.60653	1.36333	1.49775	1.47978	1.44188	0.0308302	0.000116791	0.00103802	9.66295e-06	2.10788e-05	9.97051e-05
TRHDE	ENSG00000072657	17.7286	0.493097	0.632992	0.756678	0.511539	0.54637	0.632766	8.93443e-07	0.0402972	0.0740267	3.66764e-06	3.45368e-05	0.00246394
P4HA2	ENSG00000072682	16.531	1.28653	1.72244	3.93417	1.48615	1.83976	2.31437	0.0745381	0.0014205	9.10932e-37	0.00221695	4.05555e-07	3.69691e-13
FCGR2B	ENSG00000072694	1.21835	1.83231	3.18136	1.91343	3.11047	4.07826	3.49794	0.0071295	6.23547e-06	0.00473007	2.95083e-09	3.31827e-15	4.87016e-11
NFATC3	ENSG00000072736	57.677	0.835123	0.879801	0.892802	0.764142	0.889306	0.811343	0.0936007	0.514353	0.328795	0.0080663	0.343218	0.0566468
TRNT1	ENSG00000072756	18.8442	0.955301	0.92995	0.817843	1.08877	1.29907	1.08295	0.752803	0.759694	0.0865873	0.536955	0.0150487	0.601493
ACADVL	ENSG00000072778	100.839	0.942506	0.987294	1.04396	0.937889	0.923716	0.704178	0.766694	1	0.842884	0.748062	0.682728	0.0264983
STK10	ENSG00000072786	537.258	1.89231	1.75788	1.34815	1.73558	1.75778	1.47345	2.44052e-07	0.00125896	0.0322937	1.30842e-05	8.48651e-06	0.00466174
ACAP1	ENSG00000072818	0.644902	0.0693053	0.129659	0.0945939	0.116258	0.0423748	0.11898	1.51018e-19	8.72684e-08	9.91903e-16	2.47858e-15	1.64515e-21	4.41339e-14
EVC	ENSG00000072840	3.41676	1.58759	1.63064	1.7474	1.29252	1.67718	1.99562	0.038224	0.145449	0.00921726	0.334049	0.0200781	0.000996225
DERL2	ENSG00000072849	22.5251	1.20878	1.30324	1.42888	1.27436	1.29221	1.56986	0.152542	0.160419	0.00198493	0.0560703	0.0437101	6.85323e-05
NDE1	ENSG00000072864	28.526	0.809278	0.87559	0.827498	0.659734	0.821318	0.817268	0.0345807	0.476573	0.0628657	9.18469e-06	0.0604703	0.0577251
MRVI1	ENSG00000072952	0.09233	0.0754644	0.0160522	0.088273	0.0160522	0.0160522	0.0160522	0.000615551	0.0089501	0.00191111	6.24299e-05	5.42594e-05	0.000164362
TMEM38A	ENSG00000072954	0.379201	0.465563	1.09142	0.890699	0.502402	0.773875	0.827789	0.0311087	0.921295	0.789475	0.062068	0.539095	0.650183
AP1M1	ENSG00000072958	47.9317	1.61643	1.4785	1.45254	1.33163	1.2551	1.37539	4.36651e-08	0.0021421	3.86911e-05	0.00270038	0.0252522	0.00081739
PVR	ENSG00000073008	16.6794	2.61813	1.95571	1.55536	2.34674	1.90778	1.57141	5.70164e-20	7.77415e-06	0.000177901	1.67013e-15	6.71076e-09	0.000164621
XRCC1	ENSG00000073050	137.713	2.09077	1.68533	1.64543	1.66216	1.65333	1.5037	3.39936e-22	1.09539e-06	3.22619e-10	1.40922e-10	2.48688e-10	6.63065e-07
SCARB1	ENSG00000073060	78.7897	1.17694	0.587843	0.474146	1.03554	0.652615	0.559323	0.125338	0.000112138	8.2893e-15	0.813516	1.217e-05	1.81884e-09
PANX2	ENSG00000073150	2.45049	5.58365	4.17245	3.05622	5.60621	3.31645	2.90855	5.75913e-19	5.10581e-08	1.82863e-07	6.86502e-19	9.66046e-09	1.15062e-06
SELO	ENSG00000073169	17.7715	0.852311	0.909962	0.84186	0.739059	0.822704	0.685627	0.195212	0.696095	0.156209	0.00681257	0.113266	0.00070823
TP63	ENSG00000073282	1.45645	1.36933	2.00366	1.71721	1.41376	2.92893	2.45159	0.363054	0.0974058	0.0749586	0.320832	2.65246e-05	0.00101492
LLGL2	ENSG00000073350	10.2876	1.35821	1.43302	1.76425	1.00748	1.27862	1.01566	0.0199757	0.0574648	1.58424e-06	1	0.0872206	0.991712
PDE8A	ENSG00000073417	34.719	2.66616	3.336	2.92444	2.34387	2.84148	2.83506	2.39439e-10	6.90504e-10	2.39995e-12	7.35069e-08	1.21475e-11	1.59679e-11
CLCN4	ENSG00000073464	7.02029	0.369998	0.438523	0.371534	0.283329	0.369828	0.364049	1.89226e-12	4.53326e-05	4.77267e-12	5.37601e-18	2.59781e-12	2.57315e-12
NLE1	ENSG00000073536	6.75003	1.52063	1.24257	1.18555	1.18161	1.08706	1.03105	0.00189663	0.400274	0.306265	0.328956	0.657523	0.928292
SDHA	ENSG00000073578	76.8125	1.26426	1.20558	1.46666	1.40517	1.25973	1.28844	0.0662595	0.393852	0.000884154	0.00427099	0.0815305	0.0533359
SMARCE1	ENSG00000073584	44.8873	0.712232	0.564973	0.351021	0.792096	0.482888	0.453229	0.00218727	0.000223759	1.08852e-21	0.0491127	1.30625e-11	2.71555e-13
FNDC8	ENSG00000073598	0.0767663	0.135482	0.0286974	0.282406	0.833015	0.250648	0.550621	0.0462563	0.0906857	0.18996	0.875353	0.162009	0.572498
GSDMB	ENSG00000073605	1.97265	0.399718	0.683609	0.983953	0.227726	0.623314	0.424785	7.52176e-06	0.271853	0.998847	2.83628e-11	0.0272514	6.22013e-05
ADAM11	ENSG00000073670	0.977806	0.0901153	0.155867	0.0630281	0.0427604	0.094745	0.132606	3.55286e-15	6.52758e-06	3.70245e-16	6.91118e-19	1.59731e-14	1.52162e-11
FERMT2	ENSG00000073712	73.3412	0.812457	1.14457	1.28043	0.995848	1.0802	1.35636	0.12509	0.582716	0.0452133	1	0.625878	0.0130798
DHRS9	ENSG00000073737	1.61147	0.0671211	0.0418118	0.0900983	0.108164	0.0432948	0.0234314	1.08547e-30	1.1587e-17	3.0308e-25	2.95931e-24	2.67044e-34	5.55302e-36
CD5L	ENSG00000073754	0.584092	0.308532	1.7055	3.20057	0.979529	1.0529	2.44418	0.00367258	0.272934	2.68786e-06	1	0.954893	0.00117715
PTGS2	ENSG00000073756	18.0943	0.570965	1.23812	1.38386	0.56176	1.08417	1.45108	1.54562e-05	0.334982	0.00971983	1.0031e-05	0.630142	0.00317617
IGF2BP2	ENSG00000073792	99.3351	0.625792	0.688051	0.87758	0.481809	0.753038	0.745742	8.53857e-08	0.0038764	0.198342	7.41627e-17	0.00211911	0.00153153
MAP3K13	ENSG00000073803	14.8228	1.35615	1.41283	1.87132	1.26241	1.19668	1.38753	0.0042419	0.0234103	6.68538e-11	0.0421858	0.152619	0.00264936
ST6GAL1	ENSG00000073849	40.6549	0.612121	0.506869	0.51776	0.494486	0.637981	0.536833	2.95381e-05	4.91899e-05	1.71234e-08	1.69868e-09	0.000173468	1.36344e-07
TBX21	ENSG00000073861	1.02313	3.99519	5.9729	8.13725	3.60486	6.56907	6.86626	6.15041e-05	2.30018e-05	2.59891e-11	0.000337734	4.89423e-09	2.79936e-09
FRY	ENSG00000073910	28.988	3.83623	2.46965	1.53435	3.59186	2.28022	1.76186	6.89216e-30	3.58213e-08	0.00197365	7.40362e-27	5.56987e-11	2.55022e-05
NSF	ENSG00000073969	147.03	1.43885	1.40043	1.19413	1.645	1.33552	1.39783	4.05886e-06	0.00289645	0.0452766	6.57548e-11	0.000463773	3.64441e-05
MRPS34	ENSG00000074071	53.164	1.63682	1.12271	1.54364	1.48117	1.31221	1.15473	1.20584e-05	0.664245	0.000149162	0.000826196	0.0348717	0.358181
NOTCH3	ENSG00000074181	3.82865	23.2821	43.5662	19.5418	18.3181	37.2649	29.4284	3.00572e-45	1.85465e-52	7.40287e-39	2.69736e-37	8.11241e-62	1.59353e-52
TEAD2	ENSG00000074219	2.03468	0.250759	0.364397	0.615733	0.21782	0.291052	0.310321	7.22206e-17	9.96458e-06	0.00191291	1.32961e-18	4.41035e-14	3.39263e-12
EED	ENSG00000074266	30.9556	1.15573	1.10887	1.08095	1.4865	1.44844	1.36203	0.303734	0.696095	0.616223	0.000536611	0.00153696	0.0120789
CDHR2	ENSG00000074276	0.210233	0.130052	0.0107369	0.204751	0.225356	0.344176	1.03185	0.000161971	0.000721429	0.00278833	0.0033336	0.0279477	1
TSG101	ENSG00000074319	71.0823	1.32084	1.10113	1.08921	1.31654	1.09925	1.01464	0.000986449	0.601776	0.426349	0.00126227	0.398911	0.961554
ATP2A3	ENSG00000074370	14.6706	0.745253	0.7889	1.04783	0.602708	0.677832	0.757329	0.029828	0.294787	0.793346	8.81878e-05	0.00351477	0.0533503
CA12	ENSG00000074410	3.15392	0.283669	0.246778	0.506992	0.231148	0.223552	0.375886	3.24719e-15	2.40304e-09	1.15686e-05	1.44321e-18	2.38038e-19	1.00639e-09
MGLL	ENSG00000074416	70.618	11.071	13.3402	12.7243	11.7317	11.0663	11.4788	1.16952e-175	8.42384e-150	5.14589e-196	3.16408e-184	1.81057e-175	3.88019e-180
BCS1L	ENSG00000074582	10.2179	1.35366	1.28552	1.07687	1.2052	1.40437	0.979661	0.0211101	0.241794	0.647825	0.219145	0.00963917	0.968253
NUAK1	ENSG00000074590	10.7885	0.355098	0.443581	0.474229	0.381858	0.537897	0.599563	1.29345e-17	1.91873e-06	5.31908e-10	1.95234e-15	2.05042e-07	2.80575e-05
DPP8	ENSG00000074603	62.4691	0.876053	0.993467	0.788754	1.02286	0.846952	1.00159	0.273375	1	0.0282765	0.90986	0.172455	1
SLC24A1	ENSG00000074621	12.1595	0.493198	0.505671	0.440158	0.558996	0.481804	0.673688	7.61665e-10	3.73531e-05	2.26391e-12	4.9023e-07	2.76116e-10	0.00106214
ZNF532	ENSG00000074657	60.1037	0.6002	0.741216	0.618316	0.55099	0.755738	0.750469	0.000233791	0.197042	0.000540914	1.62822e-05	0.0699224	0.065357
SCARF1	ENSG00000074660	2.00954	0.841071	0.63521	0.34544	1.09191	0.687013	0.500258	0.356524	0.0809077	3.27226e-09	0.64364	0.0307172	7.67707e-05
LMAN1	ENSG00000074695	142.329	0.767452	0.916721	0.988722	0.815752	0.83132	1.10929	0.0201808	0.717064	0.987365	0.0921334	0.144864	0.474218
PTPLAD1	ENSG00000074696	79.2218	1.25793	1.23193	1.32077	1.04349	1.36766	1.44279	0.019369	0.173713	0.00314614	0.752829	0.000877077	6.88289e-05
IPCEF1	ENSG00000074706	208.638	0.449369	0.559775	0.426377	0.513122	0.551189	0.665393	8.31563e-17	2.15639e-05	8.63875e-19	3.41364e-12	5.73723e-10	3.60631e-05
ZZEF1	ENSG00000074755	29.795	1.30882	1.34225	1.29988	1.18875	1.15166	1.21773	0.0155678	0.0717913	0.0188277	0.169344	0.298734	0.118638
ENO1	ENSG00000074800	1062.75	2.12181	1.59322	1.61207	2.58579	1.71603	1.66336	1.44191e-15	0.000800432	1.39599e-06	5.9919e-25	3.8867e-08	3.03567e-07
C19orf10	ENSG00000074842	53.1548	1.56883	1.41298	1.90818	1.45211	1.17942	1.32342	4.38336e-06	0.0195968	5.7246e-12	0.000234684	0.187649	0.0104765
ANO8	ENSG00000074855	26.8429	2.94632	5.38073	3.88935	3.18953	6.73608	6.5608	1.19157e-17	1.82334e-29	3.27344e-28	2.41785e-20	1.00784e-57	9.23969e-56
TUBE1	ENSG00000074935	10.2894	1.11124	1.60118	1.46038	1.35043	1.72965	1.87869	0.59279	0.0231797	0.0112844	0.0601379	9.83463e-05	5.26972e-06
ARHGEF10L	ENSG00000074964	15.2802	1.16837	1.08025	1.57915	1.13565	1.01404	1.03506	0.231868	0.759694	1.42981e-05	0.365967	0.98515	0.867396
TXK	ENSG00000074966	1.28353	1.30052	1.54002	2.10293	1.14036	1.11454	1.05586	0.380976	0.305488	0.0013689	0.694287	0.776604	0.931316
WSCD2	ENSG00000075035	0.521569	0.0587928	0.0278204	0.0433987	0.0873851	0.0610302	0.0439292	7.27136e-16	2.82373e-09	2.31654e-15	2.22534e-13	2.57878e-15	4.28724e-15
KCNQ2	ENSG00000075043	0.0133951	0.438696	0.438696	10.2756	0.438696	2.13501	0.438696	0.59279	0.759694	0.00594912	0.608858	0.625878	0.649575
TACR2	ENSG00000075073	0.306795	4.75874	2.86921	4.87281	4.32236	2.55602	3.92856	3.13017e-06	0.0805779	5.02425e-06	3.18428e-05	0.0306817	0.000313085
ACTR6	ENSG00000075089	16.6948	0.73293	0.757795	0.978084	1.06381	1.14684	1.10683	0.012164	0.163519	0.930288	0.684714	0.350557	0.541946
SRI	ENSG00000075142	26.7824	1.11393	1.12785	1.43019	1.58324	1.39422	1.36482	0.556669	0.696095	0.00997347	0.000605272	0.0220844	0.0380767
EIF4G3	ENSG00000075151	290.573	1.2934	1.14839	0.97056	1.19955	1.23532	1.14924	0.0447423	0.586161	0.887441	0.201105	0.130245	0.382279
NUP37	ENSG00000075188	14.4846	0.82856	0.960865	0.687596	0.897773	0.979489	0.891438	0.167956	0.904605	0.00236913	0.489304	0.947976	0.485869
SEMA3A	ENSG00000075213	22.706	4.41939	6.14755	3.97231	6.00207	7.82232	6.17482	1.17865e-43	8.68372e-45	9.70894e-37	5.27687e-65	2.84172e-87	1.08806e-66
GTSE1	ENSG00000075218	23.4373	0.397138	0.729609	0.427173	0.294962	0.508902	0.605941	2.18518e-10	0.197478	4.99057e-09	2.01932e-16	3.92664e-06	0.000884536
SEMA3C	ENSG00000075223	7.76638	3.42474	2.74427	3.38266	3.73628	2.75365	3.51192	1.45411e-16	8.51774e-07	5.31364e-16	5.50241e-19	4.99531e-11	6.26559e-17
TTC38	ENSG00000075234	13.3235	0.954061	0.876278	0.76214	0.750822	0.973279	0.89896	0.786059	0.621691	0.0388725	0.0298643	0.916273	0.541946
GRAMD4	ENSG00000075240	66.6968	1.39223	1.40549	1.08597	1.39611	1.34605	1.11157	0.000634291	0.0146357	0.515911	0.000615158	0.00311294	0.43473
CELSR1	ENSG00000075275	48.0431	1.2184	0.941205	1.10691	1.29094	1.25314	1.10232	0.0712896	0.772426	0.419889	0.0146683	0.0391906	0.489458
SLC25A40	ENSG00000075303	32.2703	0.951656	1.26998	0.702972	0.968415	1.08328	0.966199	0.723316	0.144493	0.00102388	0.854322	0.589551	0.847615
TIMM21	ENSG00000075336	26.5554	1.37693	1.25333	1.34685	1.56309	1.48008	1.47696	0.00188949	0.183639	0.00432295	5.37602e-06	9.95456e-05	0.000130697
ADD2	ENSG00000075340	4.92659	1.12882	0.847874	0.671556	1.21203	0.948431	1.26309	0.59279	0.674121	0.036177	0.34984	0.862119	0.255574
RASAL2	ENSG00000075391	158.132	0.91694	0.86331	0.55721	1.04323	0.909894	0.860528	0.59279	0.574536	2.49696e-06	0.827136	0.600479	0.354061
VPS9D1	ENSG00000075399	7.76789	0.437609	0.470565	0.674859	0.492909	0.405684	0.448715	3.66449e-07	0.00161101	0.0201687	1.5405e-05	3.90138e-08	1.39958e-06
ZNF37A	ENSG00000075407	10.2862	0.568142	0.499504	0.569912	0.461289	0.624375	0.555808	1.4191e-05	0.000240624	1.90416e-05	3.71189e-09	0.000416218	1.08903e-05
MARK3	ENSG00000075413	127.58	1.60256	1.4878	1.55305	1.62127	1.60209	1.40634	1.26743e-09	0.000323371	1.83228e-08	4.77458e-10	1.51302e-09	3.33557e-05
SLC25A3	ENSG00000075415	356.396	1.57725	1.51094	1.30644	1.73698	1.41659	1.21765	6.05517e-08	0.000511739	0.00305937	2.10846e-11	7.60919e-05	0.0502591
FNDC3B	ENSG00000075420	235.56	1.41556	1.34216	1.15805	1.13799	1.35802	1.34536	0.00620015	0.142264	0.332675	0.424071	0.0218171	0.0290944
FOSL2	ENSG00000075426	117.865	1.9748	2.17149	2.31937	1.58398	1.49136	1.67888	1.62242e-12	6.91574e-10	4.28865e-19	5.77109e-06	0.000127099	2.5271e-07
CACNG5	ENSG00000075429	0.330264	12.5643	9.01555	28.9583	8.8977	20.8601	25.3405	1.36912e-06	0.00425816	4.85633e-13	0.000155956	3.56155e-10	1.32536e-11
CACNG4	ENSG00000075461	0.284001	26.4503	83.5521	79.7636	33.8024	49.5472	59.9913	8.83798e-08	3.80125e-15	4.7839e-20	1.57469e-09	9.22495e-14	1.85795e-15
FRYL	ENSG00000075539	74.4241	0.78408	0.786328	0.713699	0.92037	0.813728	0.856947	0.0979402	0.312666	0.0149057	0.61451	0.196829	0.370963
TMEM131	ENSG00000075568	100.232	1.49466	1.37201	1.10722	1.20111	1.38336	1.26408	0.000196585	0.0577415	0.481326	0.156244	0.004458	0.0611543
FSCN1	ENSG00000075618	216.141	0.824843	0.544507	0.569501	0.609916	0.522055	0.466718	0.118458	9.80203e-05	2.20006e-07	6.68157e-06	2.50877e-09	3.04542e-12
ATP12A	ENSG00000075673	0.073265	0.0197733	0.0197733	0.108086	0.0197733	0.0197733	0.0197733	0.000119014	0.0163398	0.00542088	0.000212169	0.000186738	0.000515306
WDR62	ENSG00000075702	15.9875	0.639465	1.08842	0.908032	0.439742	0.740863	0.870528	0.000374661	0.759694	0.546136	5.66079e-11	0.0263194	0.401403
RAB7A	ENSG00000075785	568.572	1.53754	1.28611	1.34776	1.27013	1.20702	1.12392	6.49927e-05	0.16843	0.00877046	0.0492727	0.155972	0.445233
BCAP29	ENSG00000075790	62.8932	0.800802	0.972626	1.02038	0.837374	0.944026	1.08924	0.0215846	0.922426	0.903349	0.0818575	0.634924	0.494526
SEC31B	ENSG00000075826	9.33343	0.587407	0.648007	0.563066	0.435867	0.815161	0.442232	0.000781217	0.0822385	0.000292918	1.5204e-07	0.286426	3.51571e-07
SART3	ENSG00000075856	75.6187	1.22052	1.19677	1.46932	1.27317	1.22883	1.28751	0.076424	0.329643	0.000101058	0.0268627	0.0747214	0.022544
ARHGAP15	ENSG00000075884	37.333	0.740134	0.941164	0.905385	0.751922	0.907859	0.994404	0.00210162	0.759694	0.39831	0.00411959	0.450637	1
KIFAP3	ENSG00000075945	23.4887	1.01293	1.35467	1.4396	1.44047	1.41538	1.72765	0.971063	0.0250514	5.31098e-05	5.3924e-05	0.000149158	2.17828e-10
MKRN2	ENSG00000075975	29.5479	1.08619	1.02709	1.01126	1.29805	1.15786	1.24966	0.536738	0.947262	0.986855	0.0129316	0.241712	0.0478271
MCM6	ENSG00000076003	81.1074	1.13611	0.98487	0.794636	1.14557	1.14865	1.21592	0.243355	0.996225	0.0225045	0.219943	0.225243	0.0612746
REXO2	ENSG00000076043	20.7266	0.787713	0.878801	1.19467	0.828829	1.02064	1.09934	0.0474757	0.583998	0.142515	0.144135	0.941396	0.541946
RBMS2	ENSG00000076067	4.1708	1.03989	1.6988	1.57558	0.87011	0.951193	1.39795	0.92184	0.0545051	0.0193713	0.608858	0.896727	0.133025
BAZ2A	ENSG00000076108	112.579	1.01354	1.13494	1.27824	0.888683	0.999609	1.09759	0.980801	0.580797	0.0312061	0.40329	1	0.542825
PTPN23	ENSG00000076201	83.7816	2.19408	1.81749	1.41896	1.48047	1.49968	1.31166	3.5391e-13	9.50499e-05	0.00371564	0.00103146	0.000719862	0.0414142
MLH1	ENSG00000076242	61.8432	1.19704	1.21116	1.08709	1.21074	1.1322	1.19864	0.0558379	0.178577	0.452639	0.0419859	0.245364	0.0659637
UNG	ENSG00000076248	28.5185	0.923987	0.937458	0.794306	0.884745	0.938848	0.980603	0.50328	0.759694	0.0188263	0.274074	0.625878	0.930008
FMO4	ENSG00000076258	7.06625	0.896358	1.03981	0.662523	0.789438	0.910086	0.829023	0.59279	0.953065	0.0179547	0.219943	0.662832	0.383501
KLHL20	ENSG00000076321	26.5888	0.835149	0.868112	0.842623	0.807148	0.800989	0.907222	0.107836	0.480572	0.129544	0.0521353	0.0460883	0.483016
RGS11	ENSG00000076344	0.0317313	0.969113	0.205624	5.71036	1.85618	0.996473	3.91974	1	0.622002	0.0249514	0.608858	1	0.160121
SLC46A1	ENSG00000076351	9.67075	1.18175	1.78065	1.60496	0.848149	1.57254	1.68225	0.448736	0.0141867	0.00561939	0.489304	0.0102516	0.00258179
PLXNA2	ENSG00000076356	5.11513	0.205983	0.164157	0.191304	0.19714	0.193279	0.157153	7.55684e-17	8.74265e-11	1.47169e-17	2.21104e-17	9.30944e-18	1.47565e-20
ANKRD13A	ENSG00000076513	76.9778	0.880796	0.962397	0.687939	0.797518	0.863143	0.883147	0.506686	0.947578	0.0179763	0.203349	0.467816	0.551995
ACACB	ENSG00000076555	4.08643	0.629273	0.696743	0.654038	0.469371	0.616924	0.754004	0.00303569	0.156364	0.00805161	1.42968e-06	0.0024523	0.114332
TRAF4	ENSG00000076604	15.7808	1.29698	1.98646	2.89886	1.43797	1.91548	1.94103	0.137613	0.000541049	3.95434e-15	0.0264148	8.62294e-06	6.22693e-06
PAG1	ENSG00000076641	156.812	0.512825	0.727837	0.723803	0.414286	0.682184	0.672235	4.74067e-06	0.196974	0.0368641	1.591e-09	0.0141367	0.0110517
GPATCH1	ENSG00000076650	15.3639	1.2569	1.00006	1.3405	0.936464	1.04224	1.01903	0.0318227	1	0.00394631	0.617619	0.79815	0.952533
ICAM3	ENSG00000076662	14.9147	0.328608	0.315709	0.539041	0.369996	0.285482	0.393209	4.35901e-19	7.47763e-11	4.45166e-07	1.10385e-15	3.96995e-23	7.03907e-14
MCAM	ENSG00000076706	0.172224	0.15048	0.523886	0.574087	0.0124221	0.155551	0.519282	0.00046348	0.432565	0.26312	1.26671e-06	0.000769137	0.221133
GPC4	ENSG00000076716	117.172	0.5067	0.690767	1.25181	0.600823	0.527332	0.96189	4.38283e-13	0.0087343	0.0196777	6.65357e-08	1.03675e-11	0.795732
CAMSAP3	ENSG00000076826	1.2589	0.79043	0.689394	1.29754	0.490249	0.533107	0.642817	0.310244	0.302162	0.209362	0.000967435	0.00365014	0.0597309
RAP1GAP	ENSG00000076864	0.918773	1.47718	1.27399	1.96496	1.98622	1.35763	1.17341	0.160557	0.669545	0.00537657	0.00419397	0.333397	0.651479
XAB2	ENSG00000076924	40.4497	1.27757	1.08078	1.10414	1.23503	1.00381	0.988595	0.00716787	0.696095	0.371562	0.0263439	1	0.98944
ARHGEF1	ENSG00000076928	141.943	0.763634	0.828319	0.729644	0.648692	0.716795	0.607098	0.00646116	0.258999	0.00112803	5.44209e-06	0.000685268	1.57757e-07
STXBP2	ENSG00000076944	32.0597	1.03769	1.12882	2.0434	0.981142	0.925844	0.796832	0.940332	0.772027	0.000236453	1	0.823783	0.433664
DGKD	ENSG00000077044	60.9915	0.547256	0.698648	0.549726	0.563959	0.745938	0.717177	4.11234e-09	0.0226913	5.55673e-09	2.63851e-08	0.00761563	0.00223879
CTTNBP2	ENSG00000077063	2.10462	3.17589	2.27132	1.07562	3.07077	2.21575	1.44511	2.20563e-09	0.00510953	0.845913	1.01883e-08	0.000174546	0.185803
TOP2B	ENSG00000077097	210.92	0.744734	0.69874	0.786039	0.804584	0.721176	0.792759	0.00187697	0.00894557	0.012805	0.0296459	0.000586676	0.021845
NFKB2	ENSG00000077150	53.5972	7.19187	5.60716	4.53175	6.6202	5.49384	4.18955	8.31296e-129	1.54802e-64	1.07901e-72	1.80434e-117	2.25846e-94	1.13156e-64
UBE2T	ENSG00000077152	27.6598	0.777159	0.882421	0.740286	0.738844	0.905985	1.07567	0.0326804	0.596964	0.00895601	0.00914987	0.50624	0.649575
GTF3C1	ENSG00000077235	89.8281	1.23404	1.35563	1.64828	1.07566	1.12731	1.27965	0.0362225	0.0259012	1.02071e-08	0.57827	0.319146	0.0140427
IL4R	ENSG00000077238	70.8921	0.802022	1.03147	1.14323	0.718384	0.910674	0.892947	0.0358711	0.914449	0.224833	0.00097719	0.488133	0.380926
USP33	ENSG00000077254	65.0746	0.75696	0.767612	0.626059	0.902228	0.891639	0.900317	0.00946965	0.114808	4.79074e-06	0.436407	0.393654	0.450691
PAK3	ENSG00000077264	0.0607884	0.580834	0.0368303	0.0368303	0.0368303	0.737913	0.706361	0.576729	0.125683	0.0163597	0.013229	0.772741	0.745535
CAPN6	ENSG00000077274	0.174869	0.360466	0.205231	0.169773	0.10595	0.0570905	0.756409	0.0109975	0.0242427	0.000365383	2.24851e-05	1.70162e-06	0.566435
SNRPA	ENSG00000077312	48.4176	1.24867	1.13606	0.94917	1.15989	1.12942	1.15639	0.0422247	0.547831	0.703728	0.221387	0.360709	0.256197
SPAG6	ENSG00000077327	1.22398	0.410248	0.625219	0.370891	0.600995	0.53709	0.590287	7.85289e-06	0.140551	2.79397e-06	0.0119102	0.00201915	0.0133502
EXOSC5	ENSG00000077348	9.24203	2.05388	1.65145	1.88548	1.9915	1.88478	1.48092	1.01695e-07	0.0155742	4.76849e-06	4.88197e-07	5.35023e-06	0.0124989
DYNC1I2	ENSG00000077380	178.39	1.04028	0.917953	1.11481	1.27092	1.16778	1.17682	0.796903	0.71791	0.396158	0.0287164	0.22093	0.197319
APBB1IP	ENSG00000077420	157.55	0.646324	0.568231	0.655863	0.572179	0.696953	0.764506	2.14857e-06	1.38604e-05	4.58841e-06	1.07448e-09	0.000128586	0.0066139
LRCH4	ENSG00000077454	6.85555	1.95693	1.70041	1.6791	1.46261	1.23145	0.933029	1.49567e-06	0.0108525	0.000411508	0.015764	0.270948	0.777158
FAM76B	ENSG00000077458	23.5761	0.713384	1.07092	0.847602	0.873875	1.01784	1.09474	0.00389787	0.759694	0.203387	0.334674	0.960174	0.565079
SIRT6	ENSG00000077463	16.2378	1.66131	1.60981	1.95253	1.26292	1.11243	0.956106	0.00164737	0.0466436	1.33513e-05	0.230892	0.632986	0.892756
POLD3	ENSG00000077514	40.5602	0.94644	1.05557	0.808314	0.989485	1.18326	1.19523	0.651561	0.782459	0.0409064	0.990331	0.123213	0.10179
GPR137B	ENSG00000077585	46.1678	1.5028	1.56441	1.47116	1.29796	1.61019	1.46845	0.00372032	0.0252181	0.00627745	0.0965481	0.000580431	0.00863962
SLC25A43	ENSG00000077713	25.7304	2.04921	2.10027	1.96374	1.77079	2.01359	2.0319	5.75258e-07	0.000140287	3.11777e-06	0.00013092	1.40299e-06	1.12314e-06
UBE2A	ENSG00000077721	92.304	1.2589	1.18677	1.31635	1.3209	1.21182	1.13844	0.0290683	0.343704	0.00665481	0.00655193	0.091261	0.312637
FGFR1	ENSG00000077782	82.4067	1.01678	0.974518	0.79111	0.972626	1.0623	0.92296	0.939703	0.939028	0.0185297	0.861703	0.628501	0.542756
SMC1B	ENSG00000077935	7.63366	0.277544	0.250219	0.198737	0.294126	0.278015	0.324161	8.88174e-19	2.99889e-11	3.9601e-26	3.13736e-17	1.44899e-18	9.05797e-15
FBLN1	ENSG00000077942	0.433355	0.446707	0.291504	0.294816	0.364119	0.332718	0.140088	0.00304693	0.00540755	6.55327e-05	0.000440676	0.000146007	5.28125e-08
ITGA8	ENSG00000077943	0.0817908	0.43073	0.0220735	0.412506	0.0220735	0.106868	0.121775	0.228854	0.0309607	0.226115	0.000769634	0.00928929	0.0197105
CST7	ENSG00000077984	1.19348	0.577437	0.984941	1.10182	0.450554	0.615464	1.11744	0.0431777	1	0.766426	0.00364794	0.0910538	0.747678
MAP2	ENSG00000078018	5.38028	1.46788	1.30168	1.03368	1.50169	1.06014	1.82245	0.100557	0.546491	0.959694	0.0821916	0.889593	0.00571892
PIAS2	ENSG00000078043	36.7571	0.411246	0.414538	0.368259	0.41091	0.416747	0.388871	1.21016e-17	1.82078e-09	2.07024e-21	1.35316e-17	4.04404e-17	2.48327e-19
ARAF	ENSG00000078061	55.9831	1.74082	1.46697	1.25761	1.41789	1.35427	1.20595	1.21429e-09	0.00492959	0.0282709	0.000353558	0.00273487	0.105525
LAMP3	ENSG00000078081	4.78774	29.1109	6.33657	5.69986	48.6947	6.05466	4.10638	1.64745e-39	1.48159e-07	5.88127e-10	1.18665e-51	9.05486e-11	2.27078e-06
FAP	ENSG00000078098	13.4288	10.0592	13.0635	14.4637	15.0828	9.7362	14.4703	1.73396e-63	3.0462e-57	4.36528e-86	2.13188e-89	1.89956e-61	5.95195e-86
NEBL	ENSG00000078114	0.394243	0.660659	0.60085	0.2948	1.55034	0.779963	0.550751	0.20693	0.356003	0.000840058	0.093435	0.502103	0.100193
ACER3	ENSG00000078124	32.3821	1.03185	1.28938	1.10546	1.01477	1.36669	1.13259	0.849481	0.105275	0.428187	0.965988	0.00204199	0.343324
UBE2K	ENSG00000078140	124.274	1.45341	1.37064	1.30416	1.5179	1.31084	1.26796	7.70324e-06	0.0105004	0.00244947	4.48615e-07	0.00243718	0.0104095
N4BP2	ENSG00000078177	29.8161	0.569501	0.702037	0.634683	0.792803	0.685517	1.00849	3.6571e-07	0.0401049	4.80169e-05	0.0582952	0.00102408	1
C12orf5	ENSG00000078237	6.99219	1.76756	1.55822	1.44395	1.8211	1.90769	1.91722	2.05665e-06	0.0150779	0.00538478	5.93335e-07	5.10267e-08	6.21013e-08
TULP3	ENSG00000078246	16.5597	1.78401	1.85194	2.03435	1.19834	1.74073	2.01443	3.2306e-07	6.54435e-05	1.43167e-10	0.219903	1.42797e-06	3.71742e-10
SYNJ2	ENSG00000078269	100.834	1.70155	1.71029	1.66659	1.89473	1.83267	1.88037	2.61437e-08	4.06057e-05	9.97498e-08	8.78253e-12	1.37012e-10	2.04692e-11
PMS2P1	ENSG00000078319	5.65833	0.589172	0.646613	0.876475	0.855765	0.707578	0.814854	0.0037123	0.137767	0.561921	0.489304	0.0821889	0.37115
GNB1	ENSG00000078369	556.155	1.38757	1.3062	1.27415	1.51767	1.31372	1.29904	0.000230386	0.0495683	0.00919561	1.35377e-06	0.00345698	0.00580302
HOXA9	ENSG00000078399	16.904	0.694211	0.661624	1.27761	0.678717	0.546536	0.564798	0.0999458	0.2336	0.269567	0.0818575	0.00435232	0.00800935
EDN1	ENSG00000078401	6.54767	1.32787	1.65893	0.895105	1.33438	1.59759	1.42848	0.0727384	0.0116293	0.590563	0.0717198	0.00114385	0.0232165
ZCWPW1	ENSG00000078487	13.1399	0.926181	0.593686	0.91843	0.910902	0.768519	0.516645	0.62552	0.00582582	0.616223	0.591523	0.0639575	3.66146e-07
ADCYAP1R1	ENSG00000078549	0.0474042	0.195456	0.0415091	0.412798	0.208213	0.0415091	0.605276	0.0603273	0.0955547	0.294343	0.0826428	0.00745807	0.592859
FGF20	ENSG00000078579	0.0976291	0.101747	0.0216465	0.597539	0.282969	0.105734	0.608154	0.00516441	0.0268802	0.484265	0.0834153	0.00766892	0.541946
ITM2A	ENSG00000078596	1.65559	0.473121	0.453318	0.267303	0.532313	0.345179	0.538493	1.72383e-05	0.0025409	1.74203e-11	0.000377575	6.08436e-09	0.000798019
NRD1	ENSG00000078618	309.061	1.47286	1.46474	1.28392	1.58331	1.476	1.41324	7.62871e-06	0.00177479	0.00667699	6.1744e-08	7.9545e-06	0.00010798
VDAC3	ENSG00000078668	106.658	1.29099	1.17526	0.988752	1.40143	1.12963	1.1502	0.00491004	0.308878	0.979354	0.000108482	0.276428	0.206087
PCM1	ENSG00000078674	870.857	0.758643	0.737043	0.65589	0.914508	0.862044	0.76917	0.0354626	0.130314	0.000653395	0.59908	0.341464	0.0576422
TNRC6C	ENSG00000078687	9.66703	0.481217	0.679906	0.9041	0.452868	0.500112	0.626624	9.88916e-08	0.0771924	0.571931	1.06701e-08	5.58257e-07	0.00113819
CBFA2T2	ENSG00000078699	21.6552	1.45679	1.4258	1.63814	1.1386	1.50531	1.36313	0.000283826	0.0200622	7.99071e-07	0.329299	7.88774e-05	0.00531603
ITCH	ENSG00000078747	80.4267	1.09918	1.31504	1.27678	1.21628	1.12365	1.28835	0.426558	0.0490649	0.0105807	0.0549758	0.32875	0.0100629
PKD2L2	ENSG00000078795	1.19073	0.224113	0.26376	0.196062	0.431792	0.505214	0.349355	1.89383e-08	0.000611727	6.61518e-09	0.000976823	0.00800997	7.43647e-05
TP53INP2	ENSG00000078804	26.724	2.98686	3.86985	4.20093	2.49346	2.47466	2.47593	6.16278e-18	8.17544e-18	2.55247e-31	2.04996e-12	3.41764e-12	4.22643e-12
SDF4	ENSG00000078808	124.38	1.17292	1.03135	1.29965	1.17212	0.997146	0.972493	0.225381	0.941327	0.0255007	0.236308	1	0.908619
MYH7B	ENSG00000078814	0.263537	0.107739	0.118907	0.128335	0.0889408	0.190736	0.283551	1.36667e-07	0.000771283	2.32668e-06	1.00597e-07	1.72158e-05	0.00100411
TP73	ENSG00000078900	10.6243	0.697148	0.698879	0.500715	0.512299	0.711494	0.726963	0.00426989	0.0649597	2.60777e-08	6.41896e-08	0.00889247	0.0173226
UBE2D4	ENSG00000078967	32.8819	2.18534	1.68924	1.59243	1.95499	1.54132	1.47713	7.04163e-16	0.000198821	7.09214e-06	1.21106e-11	4.25032e-05	0.000335404
CLUL1	ENSG00000079101	0.0932456	0.105124	0.758519	0.223475	0.291807	0.283167	0.325565	0.00279174	0.781999	0.033625	0.0626019	0.0586802	0.114464
RUNX1T1	ENSG00000079102	0.403444	0.229456	0.273159	0.213989	0.228686	0.0764285	0.173635	1.45732e-05	0.0110057	1.97486e-05	2.26834e-05	1.21239e-09	4.54475e-06
CDH17	ENSG00000079112	0.474354	0.179664	0.166816	0.145807	0.178727	0.233618	0.200954	9.23767e-08	0.000267407	4.83904e-08	1.81658e-07	3.47042e-06	1.96406e-06
THOC1	ENSG00000079134	36.7506	1.1139	1.1603	1.18984	1.06461	1.27236	1.20085	0.378316	0.434792	0.114359	0.620537	0.0225524	0.113235
FKBP7	ENSG00000079150	9.77034	0.834744	1.01409	1.50432	0.825969	1.30381	2.13786	0.185426	1	0.000175759	0.167335	0.0280706	2.79416e-14
OSBPL6	ENSG00000079156	1.01451	0.421372	0.503285	1.17673	0.37414	0.494909	0.762328	7.64628e-05	0.0418071	0.497483	1.57767e-05	0.00152676	0.298936
SLC1A3	ENSG00000079215	96.8304	4.68532	4.18549	2.65309	4.47482	4.6137	3.52497	1.22663e-34	3.1349e-19	1.35893e-13	1.61923e-32	6.58254e-34	1.1725e-22
XRCC5	ENSG00000079246	476.136	1.29326	1.12306	0.941005	1.4021	1.17483	1.18268	0.00417265	0.519175	0.616223	8.97815e-05	0.117174	0.10275
SP140	ENSG00000079263	15.25	0.261574	0.3292	0.613626	0.294344	0.412202	0.73732	3.88121e-30	7.83426e-12	1.52453e-05	1.12492e-25	5.05017e-15	0.0121305
MKNK1	ENSG00000079277	83.4941	2.23748	1.71257	1.00346	2.1278	1.81648	1.13562	4.70238e-22	5.81341e-06	1	2.66768e-19	4.67144e-12	0.293008
TNS1	ENSG00000079308	10.4835	2.31251	2.14606	2.03891	1.46304	1.88614	2.12096	2.12583e-08	0.000246366	3.72848e-06	0.030407	6.07708e-05	1.18109e-06
REXO1	ENSG00000079313	23.6086	1.30069	1.3203	1.50959	0.921661	1.00393	0.977425	0.0283397	0.124177	0.000185446	0.608858	1	0.943014
SAR1A	ENSG00000079332	65.6652	0.879741	1.10926	1.18435	1.15016	1.1751	1.43353	0.235911	0.588253	0.0852771	0.187153	0.121889	3.92986e-05
RAPGEF3	ENSG00000079337	0.86294	0.36838	0.408974	0.860587	0.508574	0.38253	0.559623	0.000417255	0.041685	0.63102	0.0188502	0.000876263	0.0593728
CEACAM1	ENSG00000079385	0.806628	0.0153967	0.0018311	0.0100274	0.00917331	0.00891344	0.0267004	1.87948e-27	3.47234e-15	1.08461e-25	1.71931e-27	4.17656e-28	8.46597e-23
SENP1	ENSG00000079387	14.1333	0.805956	0.900904	0.754617	0.875086	0.805509	0.91679	0.114565	0.696095	0.031714	0.384838	0.129538	0.63093
CIC	ENSG00000079432	77.0695	1.44284	1.57641	1.82326	1.16974	1.23528	1.3093	1.28301e-05	5.41935e-05	3.86436e-14	0.118037	0.0256344	0.00291014
LIPE	ENSG00000079435	0.162865	0.253192	0.147445	0.796753	0.527289	0.449223	0.737567	0.0192785	0.0648364	0.703081	0.275609	0.18102	0.649575
FDFT1	ENSG00000079459	141.682	1.06883	1.62614	2.38801	1.03822	1.42495	1.48375	0.59279	8.83482e-05	7.58796e-25	0.800528	0.000194809	2.62961e-05
OPHN1	ENSG00000079482	9.85106	1.00012	1.37659	1.09125	1.09719	1.54543	1.45842	1	0.153909	0.617849	0.608858	0.00175278	0.00980278
KIF22	ENSG00000079616	44.1924	0.56259	0.780219	0.59455	0.468463	0.585527	0.617169	8.17672e-08	0.172501	1.35474e-06	1.82932e-12	7.66119e-07	1.08252e-05
LRRC16A	ENSG00000079691	2.31548	0.380374	0.618509	0.512875	0.438243	0.372051	0.756674	6.05099e-06	0.167312	0.00203833	0.000125451	5.01161e-06	0.274395
PGM1	ENSG00000079739	4.85031	0.845855	1.0555	1.73132	0.706568	0.786991	1.16702	0.397758	0.900834	0.000154961	0.0527946	0.227438	0.46792
DDX1	ENSG00000079785	129.766	0.755211	0.740747	0.864564	0.929085	0.834979	0.985535	0.00460541	0.043109	0.187134	0.573594	0.102701	0.970275
DNM2	ENSG00000079805	164.828	1.30801	1.31783	1.16932	1.16969	1.16917	1.14488	0.00498675	0.0498479	0.141735	0.151956	0.164576	0.248699
EPB41L2	ENSG00000079819	173.646	1.51866	1.50972	1.37841	1.44313	1.61419	1.647	7.64095e-07	0.000488201	0.000235954	2.11693e-05	9.83533e-09	2.1351e-09
RIMS1	ENSG00000079841	8.62361	0.438353	0.735483	0.994197	0.570317	0.975825	1.21881	1.1022e-08	0.204723	1	0.000115783	0.947976	0.236073
MOXD1	ENSG00000079931	0.951106	0.137834	0.0592421	0.0721178	0.15622	0.0354415	0.080848	2.96358e-18	6.26252e-13	6.62429e-22	2.79419e-16	1.966e-28	7.65057e-21
STX7	ENSG00000079950	69.3815	0.782131	0.759098	0.645643	0.920592	0.804381	0.795839	0.0196008	0.0831164	1.02455e-05	0.527716	0.0492674	0.0399381
RABL2B	ENSG00000079974	21.186	1.35474	1.16027	0.935363	1.11263	1.21299	0.95301	0.00326696	0.464357	0.616223	0.423839	0.102216	0.764233
KEAP1	ENSG00000079999	47.0343	1.78626	1.57326	1.84487	1.60422	1.29424	1.27292	8.65654e-08	0.00436978	1.26542e-08	2.44572e-05	0.0443764	0.0686934
PTPRH	ENSG00000080031	1.32483	1.35526	1.65291	2.0701	1.51846	1.55364	1.09763	0.243757	0.153825	0.000564272	0.089499	0.0736346	0.80825
SLC35C2	ENSG00000080189	46.6519	1.28312	1.45533	1.18348	1.12319	1.07702	1.06456	0.00796407	0.00257468	0.0969514	0.305164	0.575876	0.649575
CRYBG3	ENSG00000080200	44.1053	1.13387	1.15788	1.10347	0.969648	1.38326	1.46487	0.561532	0.695037	0.622616	0.936595	0.0700105	0.0274472
RFX3	ENSG00000080298	18.9489	1.90357	1.59051	1.23105	1.57851	1.78287	1.16958	9.09132e-09	0.00552153	0.133585	0.000118584	4.45906e-07	0.327917
RAB21	ENSG00000080371	128.319	1.14526	1.08126	1.15572	1.234	1.09217	1.02958	0.171325	0.696095	0.134292	0.0203524	0.449101	0.844265
SLC4A4	ENSG00000080493	20.6218	2.19868	5.52427	5.55679	4.31094	7.43633	11.6499	5.04518e-09	1.21487e-29	7.97913e-45	4.80285e-32	6.19331e-63	3.36242e-95
SMARCA2	ENSG00000080503	274.39	1.24644	1.29149	1.53207	1.23159	1.3758	1.24672	0.0543148	0.129811	2.42894e-05	0.0758108	0.00317839	0.0652879
SESN1	ENSG00000080546	114.238	0.469784	0.437525	0.294917	0.535714	0.511747	0.452606	1.66025e-12	4.94474e-08	1.10916e-28	5.76495e-09	4.25825e-10	1.8122e-13
COL5A3	ENSG00000080573	2.82005	7.15153	16.9191	30.9427	7.24008	15.0719	19.5406	1.15378e-14	6.49668e-24	8.44394e-51	1.12066e-14	1.85505e-30	7.44288e-37
SRCAP	ENSG00000080603	160.074	1.68469	1.42239	1.18207	1.17172	1.35184	1.2961	0.0024966	0.221674	0.44935	0.489304	0.137597	0.22274
KIAA0020	ENSG00000080608	170.994	1.67198	1.49167	1.75171	1.87377	1.79957	1.52823	3.02188e-05	0.0326235	3.84882e-06	1.73641e-07	1.40922e-06	0.00108416
CPB2	ENSG00000080618	0.0420577	0.195863	0.0416129	0.228036	0.0416129	0.363083	0.229918	0.0538618	0.0889352	0.0984287	0.00679323	0.223328	0.124146
CHRNA3	ENSG00000080644	0.267276	1.04339	0.735293	2.03206	0.772807	0.575429	1.13928	0.984091	0.743959	0.0399228	0.608858	0.288026	0.832826
KCNN2	ENSG00000080709	18.6609	0.87913	0.93298	0.580618	0.929571	0.821767	0.651282	0.526943	0.847813	0.000813685	0.73512	0.324962	0.0126031
CNOT4	ENSG00000080802	66.3274	1.80974	1.49871	1.34851	1.46066	1.33291	1.2549	2.35087e-07	0.0215151	0.0194552	0.00221695	0.0311575	0.115384
PSEN1	ENSG00000080815	208.273	1.29664	1.19615	1.07853	1.35808	1.2024	1.16128	0.0053021	0.254788	0.523693	0.000787061	0.0746946	0.179937
CPOX	ENSG00000080819	15.5623	0.987566	1.15956	1.19487	1.02054	1.35734	1.0378	0.981369	0.454939	0.115565	0.930768	0.00289871	0.828869
CLDND1	ENSG00000080822	51.5377	1.53728	1.7783	1.46055	1.36385	1.54437	1.35887	0.00490045	0.00487187	0.0151794	0.0620153	0.00519689	0.0747682
MOK	ENSG00000080823	3.34214	2.46411	2.15508	1.99411	2.22469	2.11451	2.37702	2.72875e-10	0.000178186	7.06699e-06	6.17112e-08	5.57413e-07	5.13763e-09
HSP90AA1	ENSG00000080824	2846.43	1.54117	1.21037	2.04578	1.60527	1.56714	1.41103	0.0059004	0.553683	6.81223e-07	0.00233345	0.00469459	0.0447441
RBL1	ENSG00000080839	37.2581	0.893115	1.15949	0.721307	0.872635	1.10266	1.39599	0.59279	0.659824	0.055067	0.502116	0.632778	0.0446758
DLGAP4	ENSG00000080845	135.299	1.08991	1.11338	1.40218	0.89464	1.08373	1.12723	0.491088	0.613996	0.000364903	0.376428	0.561151	0.346798
CROCCP3	ENSG00000080947	9.09359	0.355444	0.474196	0.372368	0.310824	0.620648	0.466409	2.95655e-14	0.000119295	6.57761e-13	3.4982e-17	0.000508495	2.36908e-08
NDC80	ENSG00000080986	42.1879	0.308868	0.520812	0.472449	0.360625	0.460863	0.679603	4.69738e-14	0.00410817	1.03431e-06	4.4766e-11	5.54423e-07	0.0205562
AP4E1	ENSG00000081014	49.6381	1.20255	1.16887	0.901851	1.62292	1.37023	1.38162	0.203925	0.541569	0.529463	4.77205e-05	0.0160342	0.0138921
RSBN1	ENSG00000081019	42.3073	0.776989	0.827451	0.918179	0.824944	0.969668	0.925888	0.0134803	0.268232	0.497483	0.0758053	0.856897	0.581211
CXCL2	ENSG00000081041	7.33394	35.0233	22.7402	18.737	47.2903	25.2396	13.4005	1.86026e-133	1.38765e-70	2.54746e-82	6.08377e-160	5.61763e-106	3.00198e-60
COL4A4	ENSG00000081052	7.58931	0.475676	0.472733	0.363192	0.363123	0.540125	0.503201	5.63462e-06	0.00189553	1.29574e-09	1.10446e-09	0.000216417	4.34295e-05
TCF7	ENSG00000081059	2.08392	0.616991	0.591068	0.494709	0.353371	0.483252	0.524704	0.00760425	0.0602782	0.000137349	2.64515e-08	6.54729e-05	0.000641352
OSTM1	ENSG00000081087	149.784	1.14684	1.18285	1.08311	1.24057	1.2374	1.22304	0.231544	0.340559	0.527713	0.0405055	0.0471305	0.0680445
IMPG2	ENSG00000081148	0.659957	0.591748	0.568879	0.757064	0.4537	0.782321	0.411241	0.0578407	0.208486	0.36963	0.0052016	0.455175	0.00302268
EXD2	ENSG00000081177	17.5999	0.820447	0.797398	0.941007	0.667002	0.628689	0.832115	0.149452	0.29337	0.695419	0.00115185	0.000179083	0.220517
ARG2	ENSG00000081181	4.72746	0.939297	1.33773	1.54294	0.921218	1.49794	1.26782	0.823499	0.36548	0.016644	0.753347	0.0321065	0.292702
MEF2C	ENSG00000081189	395.036	0.554378	0.722669	0.602018	0.610732	0.737693	0.820639	1.61033e-07	0.0708278	6.86383e-06	1.46181e-05	0.0120874	0.142481
PTPRC	ENSG00000081237	313.798	1.18223	1.49152	0.790206	1.60876	1.49108	1.52893	0.228486	0.0172299	0.0791745	2.88073e-05	0.000709116	0.000294988
PKP1	ENSG00000081277	0.0557563	4.14066	3.51574	0.136777	7.53627	1.74609	0.751282	0.175888	0.482027	0.285038	0.0308171	0.695941	0.914105
UBA5	ENSG00000081307	62.0171	1.04291	1.11522	1.15138	1.21757	1.31833	1.47222	0.803392	0.664652	0.29117	0.123197	0.0203818	0.000536455
CDC14B	ENSG00000081377	8.03008	0.591281	0.674337	0.77771	0.524697	0.658929	0.875216	0.00318875	0.173713	0.199787	0.000286291	0.0263753	0.586734
LRP2	ENSG00000081479	0.0667023	0.254877	0.279734	0.437271	0.151785	0.147205	0.441642	0.0487399	0.274531	0.234177	0.0181578	0.0164545	0.279995
AACS	ENSG00000081760	8.68803	0.683315	0.821337	1.05436	0.636533	0.708871	0.780728	0.00230761	0.391267	0.742754	0.000300724	0.00782576	0.0785884
KIAA0141	ENSG00000081791	44.7235	0.786443	0.871246	0.769321	0.903186	0.766188	0.788085	0.0447827	0.549102	0.0255497	0.488208	0.0275394	0.0580522
CADPS2	ENSG00000081803	2.01398	0.974365	0.59887	1.03849	0.899835	1.07534	1.57818	0.951593	0.0680673	0.897712	0.611535	0.756606	0.00372111
HSPB11	ENSG00000081870	54.99	0.626819	0.754769	0.90023	0.908161	0.951815	1.09392	0.000219465	0.180362	0.502275	0.567863	0.799662	0.621424
PHLPP1	ENSG00000081913	34.059	0.606453	0.620143	0.594263	0.40338	0.501773	0.514337	0.00130812	0.044129	0.000768494	3.35898e-09	7.91066e-06	1.94116e-05
ATP8B1	ENSG00000081923	27.5432	0.447111	0.437775	0.401856	0.406587	0.55084	0.521138	2.38708e-06	0.000941309	9.51542e-08	1.48864e-07	0.000646952	0.000194794
IL12RB2	ENSG00000081985	23.3911	0.590168	0.42642	0.407562	0.524842	0.486857	0.44111	0.000283826	4.03492e-05	5.47171e-10	8.50029e-06	6.82463e-07	1.90696e-08
FYB	ENSG00000082074	73.4441	0.875644	0.597353	0.326339	1.01644	0.743837	0.577974	0.362122	0.00342573	3.05819e-20	0.969924	0.0228078	6.31596e-06
BZW1	ENSG00000082153	284.785	1.14026	1.23934	1.13431	1.38209	1.1607	1.27068	0.218896	0.140551	0.229895	0.000268211	0.167663	0.0124342
ME2	ENSG00000082212	163.87	1.62865	1.31508	1.0907	1.43216	1.45121	1.29779	7.3623e-05	0.192393	0.616223	0.00599812	0.00456312	0.0723417
C5orf22	ENSG00000082213	53.7536	0.954172	0.800369	0.690634	0.832704	0.878012	0.946869	0.829911	0.415347	0.0132874	0.289215	0.501302	0.810678
CCNT2	ENSG00000082258	52.0327	0.885993	1.03777	0.756977	0.928021	0.94285	0.766437	0.334015	0.889849	0.0095261	0.604435	0.672146	0.0179078
FAM135A	ENSG00000082269	27.1135	1.72307	1.98616	1.84	1.9765	1.96292	2.06858	2.04662e-06	5.11992e-06	6.851e-08	9.91637e-10	1.6114e-09	6.54225e-11
COL19A1	ENSG00000082293	3.34576	1.35668	1.38449	0.547968	1.17891	1.24374	0.758067	0.164837	0.347688	0.00714203	0.523693	0.391138	0.294622
EPB41L3	ENSG00000082397	96.5889	10.1421	11.1897	6.15346	9.81353	10.72	7.82324	1.94481e-77	5.93151e-61	3.59987e-47	3.10257e-75	3.9753e-81	1.00734e-60
DLG3	ENSG00000082458	13.3404	0.123799	0.11888	0.208597	0.12371	0.110058	0.149158	9.3834e-49	6.30461e-26	5.94356e-31	2.49215e-48	1.76382e-52	2.02498e-41
KCNK2	ENSG00000082482	0.387336	0.494796	0.581038	0.969531	0.600954	0.515762	0.812278	0.047266	0.377159	0.988406	0.17793	0.0753841	0.649575
SERTAD4	ENSG00000082497	0.0967203	0.0495003	0.864743	6.92027	0.0495003	0.432793	0.273421	0.0118857	0.957638	2.14471e-08	0.0165855	0.368087	0.221133
TRAF5	ENSG00000082512	2.39013	0.333791	0.444046	0.511521	0.33547	0.469757	0.640337	5.76561e-08	0.00643821	0.000908575	9.63432e-08	0.000175989	0.0400586
MRPL22	ENSG00000082515	11.8253	1.37747	1.28729	1.5174	1.65003	1.26147	1.38343	0.0270311	0.297603	0.00237974	0.000177981	0.15596	0.0318892
GEMIN5	ENSG00000082516	19.7444	1.51485	1.28909	0.862078	1.38208	1.41549	1.30827	0.00228201	0.286915	0.399473	0.025583	0.0160683	0.0873795
OPRK1	ENSG00000082556	0.0347727	0.440961	0.440961	30.7312	4.05749	0.440961	0.440961	0.596408	0.761502	0.00046467	0.334762	0.62851	0.652011
NFE2L1	ENSG00000082641	259.83	0.843267	0.852477	1.08608	0.846376	0.801673	0.8124	0.103083	0.356421	0.486961	0.118136	0.0309325	0.0481106
SEMA5B	ENSG00000082684	0.0543347	0.0260296	0.0260296	0.0260296	0.0260296	0.0260296	0.0260296	0.00426803	0.0851385	0.00729444	0.00584664	0.00579123	0.00987474
GSK3B	ENSG00000082701	98.4848	1.52026	1.55688	1.37224	1.31565	1.24595	1.34735	3.60874e-05	0.00175278	0.00273641	0.0126183	0.0624006	0.00694636
ITGB5	ENSG00000082781	407.552	0.719529	0.705053	0.712063	0.872732	0.876292	0.846964	0.000824435	0.0163094	0.000507401	0.237594	0.272217	0.151907
ERC1	ENSG00000082805	23.429	0.978869	1.10868	1.19442	0.850602	1.12802	1.36624	0.958526	0.750794	0.270786	0.362256	0.523908	0.0371152
XPO1	ENSG00000082898	243.732	1.44496	1.54914	1.15473	1.4415	1.55747	1.44225	0.00214441	0.00839945	0.320507	0.00249149	0.000166864	0.00289228
RNF13	ENSG00000082996	105.458	1.0637	1.39656	1.78629	1.19111	1.30787	1.38411	0.59279	0.00554083	2.01869e-13	0.0697418	0.00252407	0.000166354
TRPM3	ENSG00000083067	0.973732	0.542448	0.344006	0.135324	0.394481	0.51894	0.443341	0.0570463	0.0298232	4.79996e-08	0.0038129	0.0478225	0.0151431
PALB2	ENSG00000083093	29.0413	1.00972	1.14336	1.07815	1.0709	1.21158	1.24292	0.998833	0.489159	0.560091	0.608858	0.0785968	0.0428839
DOPEY1	ENSG00000083097	21.3454	0.855693	0.901841	0.668214	0.800056	0.985479	0.944944	0.392997	0.759694	0.0094688	0.205083	1	0.811365
LYRM2	ENSG00000083099	58.7889	1.10488	1.04553	1.00874	1.3262	1.0852	1.03005	0.356912	0.819515	0.991941	0.0013083	0.501302	0.846476
BCKDHB	ENSG00000083123	9.3377	0.654266	0.678535	0.453133	0.873804	0.658638	0.803204	0.00116575	0.0545051	1.56722e-09	0.399514	0.00174491	0.153871
KAT6A	ENSG00000083168	130.545	0.869452	0.927843	0.940946	0.780108	0.870505	0.9093	0.314371	0.759694	0.676901	0.0497228	0.348017	0.556855
ZCCHC6	ENSG00000083223	284.717	1.39368	1.36524	1.32439	1.59335	1.91507	1.55983	0.00257437	0.0593254	0.0127965	8.79278e-06	1.02695e-10	3.06769e-05
TNPO1	ENSG00000083312	232.961	1.01074	1.16099	1.2842	0.964716	1.02683	1.12012	0.998833	0.481876	0.0248661	0.840072	0.903952	0.439934
PLOD1	ENSG00000083444	147.266	1.34424	1.26571	1.18873	0.845359	1.13868	0.968367	0.0301794	0.297741	0.253745	0.30442	0.463306	0.908619
DIS3	ENSG00000083520	101.898	1.50011	1.55286	1.64778	1.81711	1.51622	1.76176	1.81489e-06	0.000158999	1.62758e-09	2.118e-13	1.06248e-06	5.73319e-12
NUFIP1	ENSG00000083635	12.477	1.34045	1.09015	1.14698	1.59369	1.40958	1.38887	0.0262596	0.759694	0.384331	0.000123623	0.00843142	0.0141696
OXCT1	ENSG00000083720	19.7864	0.732602	0.828679	0.714987	0.638144	0.835451	0.985393	0.0132754	0.411653	0.00712893	0.000235881	0.219588	0.98944
RRAGB	ENSG00000083750	12.0334	0.538064	0.699413	0.659564	0.69748	0.741779	0.656869	3.56939e-08	0.0413034	0.000290847	0.00199009	0.0131823	0.000349183
CYLD	ENSG00000083799	92.4392	1.50837	1.54475	1.40964	1.8576	1.71287	1.73144	2.45288e-06	0.000307963	0.000119602	1.02143e-13	2.14046e-10	9.89545e-11
ZNF324	ENSG00000083812	6.55417	1.23499	1.44911	1.64571	1.24955	1.0474	1.13454	0.141002	0.0473701	3.50117e-05	0.124158	0.830759	0.48434
ZNF671	ENSG00000083814	8.18217	0.660414	0.694737	0.608887	0.64217	0.608357	0.5341	0.00550694	0.126354	0.000817086	0.00321143	0.0009075	2.886e-05
ZNF416	ENSG00000083817	5.8821	1.4595	1.2321	1.11906	1.42127	1.08059	1.23553	0.000960166	0.324619	0.4687	0.00290694	0.631197	0.134924
ZNF264	ENSG00000083844	24.4852	1.34193	1.35482	1.49303	1.05665	1.01986	1.09272	0.00738327	0.0618993	0.000119334	0.71033	0.947044	0.571496
RPS5	ENSG00000083845	305.249	1.89302	1.21626	1.01706	1.59804	1.31287	1.08024	1.54562e-05	0.542076	0.987486	0.00275545	0.135812	0.738877
CHMP2B	ENSG00000083937	48.617	1.11826	1.36131	2.09991	1.3823	1.26305	1.4326	0.360911	0.0338393	4.29993e-17	0.00106638	0.0295391	0.000268181
SMAP2	ENSG00000084070	1864.55	1.92534	1.75266	1.56064	2.09526	1.83603	1.64217	3.36856e-12	1.71519e-05	5.81367e-06	1.76911e-15	1.73965e-10	4.24431e-07
PPIE	ENSG00000084072	161.319	0.717243	0.647021	1.04255	0.740138	0.724261	0.734535	0.0324045	0.0568686	0.851711	0.0599547	0.0445208	0.0602722
ZMPSTE24	ENSG00000084073	1127.78	1.26546	1.23345	1.10167	1.43342	1.38311	1.50364	0.0154295	0.171733	0.404717	7.32315e-05	0.000492459	5.79973e-06
STARD7	ENSG00000084090	101.847	1.03509	0.8964	0.746958	1.11975	1.02451	0.974082	0.78784	0.55987	0.00133593	0.288576	0.886738	0.872713
NOA1	ENSG00000084092	21.5283	1.26443	1.00016	0.787933	1.22743	1.12648	0.976655	0.0193813	1	0.0254854	0.0510394	0.336881	0.911994
REST	ENSG00000084093	82.5209	0.731991	0.7361	0.620749	0.843415	0.782108	0.730587	0.00520279	0.0735794	9.14201e-06	0.17803	0.0386983	0.00627869
HAL	ENSG00000084110	1.54495	0.55502	1.9314	0.586016	0.783944	1.39412	0.902096	0.00487929	0.00451951	0.0144405	0.307722	0.0972773	0.706887
SSH1	ENSG00000084112	84.5303	2.6211	2.54393	1.50425	2.49757	2.41028	2.06068	7.40403e-16	3.17371e-09	0.00234365	2.76778e-14	3.54946e-13	6.4826e-09
GSTP1	ENSG00000084207	65.638	1.28383	0.879371	0.835063	1.38093	0.85713	0.764701	0.0635757	0.651175	0.224326	0.012052	0.349945	0.0678235
APLP2	ENSG00000084234	1600.87	0.732683	0.581371	0.761148	0.668095	0.556911	0.53039	0.00608939	0.000547297	0.0173029	0.000275968	7.44816e-08	5.58084e-09
WBP11	ENSG00000084463	68.25	1.21227	1.13874	1.02429	1.20187	1.09092	1.15231	0.0377359	0.439799	0.867404	0.052681	0.46549	0.180689
EIF3I	ENSG00000084623	131.814	2.02228	1.65381	1.55208	1.91449	1.49561	1.32398	3.83843e-17	2.30018e-05	5.96311e-07	1.45217e-14	7.61707e-06	0.00372028
NKAIN1	ENSG00000084628	0.240607	3.75769	1.98471	4.53158	2.06979	0.819407	4.01746	0.00436655	0.500892	0.000833127	0.226355	0.84962	0.00395649
TXLNA	ENSG00000084652	69.3146	1.36106	1.47048	1.25154	1.10767	1.31582	1.34327	0.00110061	0.00284039	0.0245291	0.400837	0.00525398	0.00251977
EFR3B	ENSG00000084710	3.56521	0.452831	0.288567	0.606565	0.415254	0.382658	0.575293	7.05891e-09	2.25648e-09	0.000331355	3.338e-10	8.11432e-12	9.92042e-05
KIF3C	ENSG00000084731	13.335	0.170838	0.165876	0.226581	0.138882	0.128912	0.161404	9.11163e-38	3.35087e-20	3.35139e-28	3.59844e-44	7.64374e-47	1.24065e-38
RAB10	ENSG00000084733	316.935	1.58541	1.19996	0.972436	1.74513	1.4072	1.15159	1.62856e-07	0.259077	0.853623	1.04619e-10	0.000229899	0.221319
HADHA	ENSG00000084754	246.655	1.41177	1.27732	1.22264	1.64229	1.30814	1.34299	8.10445e-05	0.0779213	0.0355258	3.15451e-09	0.00378802	0.00129258
MAPRE3	ENSG00000084764	2.43548	1.44987	1.16266	1.18205	0.907742	0.977433	0.929371	0.0125587	0.651157	0.373053	0.627681	0.967697	0.760725
CAD	ENSG00000084774	29.7882	1.94187	1.93612	1.72484	1.40358	1.78631	1.9218	1.84812e-10	2.88632e-06	3.54689e-07	0.00354846	5.22837e-08	5.75741e-10
CD59	ENSG00000085063	90.4335	1.4668	1.43019	1.89186	1.52656	1.60667	1.33459	0.00171353	0.0496052	1.728e-08	0.00046522	7.00085e-05	0.0314348
CD82	ENSG00000085117	45.5836	2.5181	2.37306	3.70358	2.26249	1.72018	1.80399	3.15275e-09	4.61276e-05	2.02594e-18	2.83002e-07	0.00163233	0.000533535
BCORL1	ENSG00000085185	6.09294	1.94018	1.65607	3.77877	1.07166	1.53693	1.76349	6.16346e-07	0.0124835	2.45973e-28	0.743049	0.00353496	5.79299e-05
TAF9	ENSG00000085231	43.8255	1.91355	1.75541	2.28421	1.55654	1.49896	1.17343	5.27824e-14	2.40449e-06	1.09609e-22	1.07645e-06	1.14895e-05	0.171113
MYNN	ENSG00000085274	24.2514	1.31576	1.27814	1.01774	1.46451	1.38402	1.22517	0.00768049	0.128287	0.945634	9.76763e-05	0.00137314	0.0795656
SCAMP1	ENSG00000085365	32.8247	1.08408	1.02399	1.10663	1.20864	1.12048	1.28781	0.542517	0.958817	0.418322	0.0886456	0.386243	0.0178851
PREP	ENSG00000085377	60.3697	1.04346	0.909888	0.728119	1.13419	1.06448	0.983423	0.741672	0.656996	0.00111336	0.261296	0.625878	0.9562
HACE1	ENSG00000085382	20.9975	0.508161	0.655118	0.507234	0.569595	0.714261	0.797629	1.66857e-06	0.0565095	1.67917e-06	8.28688e-05	0.0282983	0.185902
SEH1L	ENSG00000085415	82.5361	1.99141	1.88944	1.5722	2.07998	1.97615	1.85855	5.50121e-18	3.17214e-09	6.02378e-08	2.59046e-20	1.5518e-17	2.11019e-14
WDR47	ENSG00000085433	47.8895	1.62544	1.76796	1.47579	1.93008	1.89426	1.97768	3.90963e-06	5.52554e-05	0.000341939	8.97518e-11	3.72642e-10	1.89627e-11
WDFY1	ENSG00000085449	72.3643	1.07278	1.33633	1.45098	1.12895	1.40788	1.53637	0.59279	0.0516199	0.00011128	0.327457	0.000562879	7.59914e-06
OVGP1	ENSG00000085465	1.29636	1.75389	1.67887	1.40696	1.15127	1.54794	1.25716	0.00569572	0.102897	0.155685	0.608858	0.0531435	0.44025
SLC25A24	ENSG00000085491	138.377	0.831391	1.13108	1.12203	0.911611	1.15841	1.23958	0.0613328	0.482027	0.267324	0.423081	0.159858	0.0242269
MAP3K4	ENSG00000085511	58.502	1.04652	1.17844	1.40498	0.961609	1.22756	1.25938	0.714401	0.315824	0.000132066	0.775092	0.0414553	0.0196598
PILRA	ENSG00000085514	18.6895	5.90491	6.58699	3.91653	5.67783	7.89041	4.87407	4.99054e-22	6.55804e-17	6.57761e-13	5.29404e-21	6.61933e-30	2.65551e-17
IGSF9	ENSG00000085552	0.131075	0.342156	0.596676	0.0175809	1.22675	0.0850986	0.255163	0.107021	0.685159	0.000359174	0.766964	0.0030198	0.0713019
ABCB1	ENSG00000085563	18.7176	1.05928	1.36879	1.92102	1.13381	1.01616	1.36102	0.726275	0.0896813	2.37613e-09	0.417393	0.9798	0.0161219
ZNF213	ENSG00000085644	16.9431	1.67629	1.27633	1.10616	1.10688	0.953161	0.97522	0.00621288	0.52	0.680957	0.688789	0.901806	0.986784
AKR1B1	ENSG00000085662	36.3003	1.0996	0.825736	0.975869	0.975081	0.693958	0.741051	0.460517	0.294495	0.88999	0.892933	0.000519217	0.00616102
CPNE3	ENSG00000085719	82.1381	0.682036	0.659548	0.626845	0.78976	0.728723	0.822145	0.00143238	0.0193574	7.37379e-05	0.0701162	0.011636	0.166015
RRN3	ENSG00000085721	63.0961	1.16899	1.32151	1.41668	1.3826	1.33825	1.31866	0.105217	0.0262659	2.60101e-05	0.000119403	0.000742848	0.00168424
CTTN	ENSG00000085733	19.6704	1.12242	1.233	2.43926	1.11976	1.37388	1.63451	0.518656	0.419396	1.7291e-13	0.539836	0.0305796	0.000255814
WNT11	ENSG00000085741	0.0580796	0.715316	0.036542	0.364261	0.329928	0.036542	0.369092	0.722501	0.127716	0.315005	0.26935	0.0134882	0.366097
MTIF2	ENSG00000085760	73.6026	1.1734	1.0176	1.19363	1.31442	1.13352	1.11044	0.140934	0.986031	0.0918593	0.00505781	0.300025	0.42291
DDHD2	ENSG00000085788	42.0822	0.877911	1.14079	0.796553	1.21202	0.988715	1.17937	0.286665	0.512827	0.0391496	0.0822924	0.992778	0.170933
TTC39A	ENSG00000085831	0.725885	0.365283	0.375495	0.481872	0.578494	0.397352	0.537483	0.00526915	0.0873033	0.0494961	0.154273	0.0129363	0.11898
EPS15	ENSG00000085832	125	0.824184	0.845228	0.60249	0.950328	0.918259	0.901244	0.171083	0.497286	3.83819e-05	0.772835	0.625878	0.542756
ORC1	ENSG00000085840	25.0016	1.15422	1.30828	0.857712	1.0414	1.19552	1.50369	0.344236	0.180528	0.316336	0.844338	0.241712	0.000961367
MGST2	ENSG00000085871	26.5567	0.581453	0.518733	0.630723	0.590735	0.616747	0.564806	5.26135e-07	2.14693e-05	2.34055e-05	1.28758e-06	1.02082e-05	1.86716e-07
ATG16L1	ENSG00000085978	38.7673	1.02073	0.913673	0.741129	0.978805	1.10434	0.990104	0.924839	0.696095	0.00607967	0.92422	0.483613	1
USP40	ENSG00000085982	39.2431	0.774585	0.909272	0.841129	0.850124	0.788384	0.860296	0.0183587	0.686238	0.134143	0.17687	0.0348375	0.233789
POMGNT1	ENSG00000085998	41.3297	1.45008	1.31776	1.23342	1.42444	1.23357	1.20195	0.000164871	0.0765114	0.0553365	0.000413238	0.0651604	0.125693
RAD54L	ENSG00000085999	20.6058	0.755031	1.14279	0.870358	0.536412	0.904657	1.01493	0.0313991	0.596747	0.346135	4.12138e-07	0.55472	0.989483
MAST2	ENSG00000086015	59.8592	2.63986	2.47945	2.28341	1.68181	2.12693	1.95888	4.35706e-19	2.78208e-10	9.10678e-14	1.04227e-05	1.75469e-11	4.17743e-09
DNAJA1	ENSG00000086061	461.836	2.8634	2.2114	2.673	2.68806	2.74097	2.15772	1.51358e-34	7.83917e-12	4.75131e-30	2.25261e-30	1.26773e-31	4.2045e-18
B4GALT1	ENSG00000086062	179.309	1.3052	1.42408	1.46667	1.29187	1.34054	1.42952	0.0138473	0.0175264	0.000153007	0.0200755	0.00687674	0.000646817
CHMP5	ENSG00000086065	103.542	1.03981	1.07517	1.37351	1.24452	1.19442	1.32141	0.782827	0.75545	0.000886926	0.0356369	0.112823	0.00572112
DIMT1	ENSG00000086189	40.0255	1.52093	1.32562	0.942455	1.69123	1.61409	1.45497	7.05597e-05	0.0993498	0.683215	3.07854e-07	4.5649e-06	0.000653163
FOLH1	ENSG00000086205	15.0769	0.00552063	0.00331516	0.0193024	0.00323155	0.00724517	0.0107042	2.64842e-133	4.01427e-69	9.59475e-105	1.07599e-136	6.66366e-128	1.96443e-116
EPDR1	ENSG00000086289	17.7817	0.404536	0.359002	0.545589	0.426196	0.351697	0.381123	1.71286e-17	1.31439e-11	1.0018e-08	1.1456e-15	3.35596e-22	5.10749e-19
SNX10	ENSG00000086300	35.6102	0.313991	0.203499	0.191304	0.281196	0.206477	0.239084	5.20965e-22	1.1066e-19	2.5938e-39	1.42243e-25	9.69545e-37	5.28152e-31
SEPHS1	ENSG00000086475	22.5265	0.804866	0.904111	0.85883	0.850311	0.74734	0.873682	0.0594925	0.671942	0.210624	0.194541	0.00971251	0.320516
MRPL28	ENSG00000086504	24.5489	1.34008	1.12243	1.39633	1.35396	0.889999	0.898863	0.0757715	0.746121	0.0357629	0.0681002	0.613786	0.649575
ITPKC	ENSG00000086544	4.91728	1.71389	1.74059	2.42648	1.5582	1.44659	1.40532	0.000130828	0.00575787	1.26193e-11	0.00286925	0.0185922	0.0400167
CEACAM6	ENSG00000086548	5.13272	0.00878996	0.00736389	0.00801421	0.00832543	0.00914193	0.00676766	2.54226e-88	1.90015e-44	6.45912e-83	2.33688e-86	1.20755e-86	8.20444e-84
FAT2	ENSG00000086570	0.0621141	2.66766	2.9357	1.14677	2.84106	4.50844	1.66729	0.224088	0.396058	0.957007	0.204094	0.0254587	0.649575
RBM22	ENSG00000086589	121.481	1.22229	1.02364	1.04083	1.27685	1.10395	1.07478	0.0362616	0.949409	0.748129	0.00850348	0.404529	0.582167
TMED2	ENSG00000086598	285.884	0.97932	1.08793	1.13944	1.10657	1.12818	1.35739	0.933536	0.743152	0.323069	0.489304	0.403418	0.00763049
ERO1LB	ENSG00000086619	24.5223	0.971572	1.26486	1.29258	1.07447	1.21173	1.63516	0.884908	0.183273	0.0225919	0.608858	0.125985	1.5694e-06
ZFAND6	ENSG00000086666	106.524	1.2032	1.13703	1.11143	1.33103	1.29186	1.1884	0.0911265	0.524674	0.392252	0.00455439	0.0142121	0.142697
PPEF1	ENSG00000086717	0.104739	0.103695	0.384567	0.318549	0.462212	0.362319	0.817156	0.00243389	0.364618	0.0833376	0.219943	0.115182	0.787754
LAT2	ENSG00000086730	87.54	0.561082	0.540061	0.556743	0.670772	0.552088	0.558374	3.8864e-06	0.00068257	2.70329e-06	0.0020014	2.40923e-06	4.27928e-06
HUWE1	ENSG00000086758	257.057	1.91496	1.43212	1.68169	1.57168	1.37975	1.4276	3.80128e-08	0.0607879	1.82952e-05	0.000298142	0.0173927	0.00758619
MYBPC2	ENSG00000086967	1.14475	0.00597138	0.00126921	0.00126921	0.00126921	0.00126921	0.00700964	1.04419e-30	4.41909e-16	8.82599e-30	2.00705e-31	5.44179e-32	1.40099e-27
NOX4	ENSG00000086991	0.0725828	0.0230632	0.0230632	0.126014	0.207273	0.111749	0.232393	0.00043254	0.0297058	0.0144464	0.0384699	0.00897837	0.0715774
ACOX3	ENSG00000087008	14.2952	1.52133	1.288	1.09637	1.79427	1.37069	1.25156	2.82146e-05	0.135281	0.499709	1.19331e-09	0.00334194	0.0610748
MTMR2	ENSG00000087053	46.5662	1.72465	1.84263	1.52361	1.93802	1.74319	1.8762	2.65088e-07	1.72766e-05	0.000124982	1.65893e-10	1.70374e-07	2.0137e-09
PPP1R15A	ENSG00000087074	335.525	2.59936	2.27257	4.69016	2.95327	2.29745	2.19555	2.05943e-09	0.000205552	1.54117e-24	5.51008e-12	3.54644e-07	1.9884e-06
HSD17B14	ENSG00000087076	3.06057	0.720108	0.612861	1.67429	0.692253	0.657601	1.01541	0.146869	0.151659	0.00522267	0.105775	0.0634981	1
TRIP6	ENSG00000087077	51.2472	2.06993	1.98666	2.47343	2.21532	1.77243	1.69702	2.68921e-11	3.90688e-06	1.94019e-17	2.00748e-13	4.42363e-07	4.64057e-06
ACHE	ENSG00000087085	0.647449	23.2052	6.15258	11.6006	21.7999	8.52199	5.87329	3.03765e-28	0.000319115	8.97148e-14	2.15505e-26	4.30633e-10	7.44119e-06
FTL	ENSG00000087086	4008.75	3.24412	2.42668	2.94246	2.50546	2.27759	1.65016	1.47582e-26	3.05442e-09	2.84865e-22	4.88691e-16	7.26906e-13	5.18253e-05
SRRT	ENSG00000087087	132.281	1.27995	1.15915	1.31239	1.12271	1.06114	1.01432	0.0563366	0.552471	0.0303536	0.46622	0.734706	0.992361
BAX	ENSG00000087088	24.7777	1.55658	1.38124	1.55194	1.03565	0.784682	0.731119	0.000310335	0.0998366	0.000342631	0.876584	0.112446	0.0331137
NLK	ENSG00000087095	59.1792	0.49515	0.525608	0.533292	0.499301	0.568474	0.568675	9.40595e-12	1.22955e-05	1.1133e-09	1.83592e-11	5.32614e-08	6.32653e-08
ADAMTS2	ENSG00000087116	50.3961	2.39693	2.14017	2.35987	3.01554	2.38025	2.57228	4.31753e-27	2.77945e-12	6.49007e-26	5.83535e-44	1.37105e-26	1.70111e-31
ATXN7L3	ENSG00000087152	44.1403	1.38623	1.46621	1.29213	1.27479	1.23653	1.20705	0.000264589	0.00197799	0.00599906	0.0108694	0.0331996	0.0719831
PGS1	ENSG00000087157	22.0752	0.960939	1.00057	0.776829	1.00693	1.03043	0.787197	0.785082	1	0.0200851	1	0.872831	0.0372229
PSMC5	ENSG00000087191	112.789	1.75211	1.65868	2.00143	1.62237	1.32155	1.26697	1.31506e-06	0.00215202	7.12905e-10	4.65952e-05	0.0383348	0.0968148
UIMC1	ENSG00000087206	29.2727	1.35311	1.33024	1.30213	1.43945	1.42101	1.27557	0.00210746	0.0534428	0.00888549	0.000148344	0.00030338	0.022732
MMP2	ENSG00000087245	42.1955	1.16524	1.02557	0.779933	1.06435	0.915599	0.904529	0.16504	0.947657	0.0170903	0.610273	0.509762	0.455874
LPCAT2	ENSG00000087253	45.1387	2.31681	1.96752	0.943317	2.23659	1.54714	1.39144	1.0722e-11	9.72651e-05	0.76834	1.00049e-10	0.00159374	0.0267962
OGFOD1	ENSG00000087263	51.5635	1.65945	1.58573	1.78329	1.66639	1.61222	1.89325	3.38368e-10	4.14381e-05	3.95699e-13	2.62219e-10	4.89621e-09	7.75404e-16
SH3BP2	ENSG00000087266	190.279	2.02204	1.98261	1.55407	1.86799	1.95082	1.52532	7.52183e-20	2.57092e-11	5.25239e-08	1.34114e-15	7.92741e-18	2.97747e-07
NOP14	ENSG00000087269	129.646	1.64397	1.44752	1.51262	1.61794	1.60028	1.3497	1.07992e-06	0.0160745	7.12791e-05	2.82387e-06	5.52916e-06	0.00829087
ADD1	ENSG00000087274	122.748	0.799578	0.783071	0.757027	0.901561	0.873428	0.91562	0.0208073	0.0963665	0.00289377	0.365488	0.229367	0.485675
TXNDC16	ENSG00000087301	15.0856	0.349773	0.575049	0.337192	0.458995	0.481517	0.729393	1.1245e-10	0.0246948	3.55409e-11	1.62676e-06	7.41835e-06	0.0861129
C14orf166	ENSG00000087302	100.698	0.94222	0.776792	0.92172	1.32547	1.12829	1.27034	0.648398	0.142495	0.542475	0.00625769	0.355517	0.0290921
NID2	ENSG00000087303	0.137951	2.25434	2.0934	2.49008	2.64955	2.73057	2.07241	0.122967	0.427946	0.0837131	0.0533759	0.0434759	0.246507
GMCL1	ENSG00000087338	31.7551	0.678821	0.935723	0.828858	0.706435	0.91013	1.0298	0.00117915	0.780562	0.158209	0.00435903	0.565722	0.899587
SF3B2	ENSG00000087365	382.957	1.4668	1.2791	1.92623	1.45054	1.31976	1.44111	0.00277542	0.261154	2.619e-08	0.00411927	0.048805	0.00587918
KLHL42	ENSG00000087448	53.6054	1.14641	1.21971	0.860551	1.10477	1.25737	1.21787	0.185856	0.172501	0.148325	0.378589	0.0147319	0.046692
GNAS	ENSG00000087460	573.598	0.82637	0.776081	0.915694	0.648043	0.686436	0.6378	0.105248	0.147546	0.506785	4.15225e-05	0.000495077	2.4951e-05
DNM1L	ENSG00000087470	97.1682	1.52848	1.42286	0.99227	1.53581	1.50954	1.3233	1.53145e-06	0.00638622	1	1.2237e-06	3.98787e-06	0.00367852
PTHLH	ENSG00000087494	0.252435	1.20346	1.599	3.3454	1.04687	1.40395	1.65234	0.74102	0.565615	0.000377737	0.993443	0.53859	0.330082
PHACTR3	ENSG00000087495	56.3821	0.0833852	0.115895	0.0781947	0.0664796	0.10538	0.102908	3.13817e-49	1.06334e-20	8.61926e-51	9.05326e-56	2.3554e-42	8.69865e-43
TFAP2C	ENSG00000087510	6.41543	4.54212	2.92628	1.69617	3.71357	2.91619	1.61575	4.15615e-47	2.37323e-13	4.10319e-05	6.72285e-34	9.34532e-22	0.000359339
AURKA	ENSG00000087586	44.0356	0.634101	0.891581	0.683554	0.599323	0.685529	0.757714	1.22663e-05	0.615074	0.000306969	8.88702e-07	0.000420601	0.0140924
CASS4	ENSG00000087589	25.4513	0.664907	0.549546	0.377666	0.827072	0.558226	0.562093	0.00331634	0.00260356	1.06042e-12	0.233159	2.05759e-05	3.06303e-05
PIR	ENSG00000087842	8.89503	4.00385	2.37283	1.65137	4.49049	2.28359	1.57768	4.75716e-29	1.35802e-06	0.000636558	3.25134e-34	8.19288e-10	0.00309703
AAMDC	ENSG00000087884	6.33113	0.638696	0.776453	1.24834	0.824385	0.736935	0.861318	0.0357497	0.533713	0.323127	0.446616	0.202989	0.602452
RFX2	ENSG00000087903	36.5908	2.22964	1.97959	2.05252	1.80552	1.82851	1.77193	1.52887e-17	1.12511e-07	5.15869e-14	1.51865e-09	6.35231e-10	7.52908e-09
METTL2A	ENSG00000087995	11.0951	1.51518	1.38399	1.48256	1.52241	1.18927	1.30318	0.000100094	0.0509467	0.000295875	9.50411e-05	0.203752	0.0312928
ALG6	ENSG00000088035	9.55005	0.730451	0.82377	0.588556	0.773922	1.01488	0.80076	0.0185626	0.425982	4.17191e-05	0.0678237	0.987047	0.141847
CNOT3	ENSG00000088038	78.1762	1.33333	1.29954	1.27731	1.22257	1.29121	1.34111	0.00103749	0.0469586	0.00649627	0.0344349	0.00512223	0.00103958
PTPN4	ENSG00000088179	6.36753	0.407091	0.45118	0.560478	0.398394	0.439867	0.622785	2.20703e-08	0.000699143	0.000354727	1.37047e-08	3.73154e-07	0.00515763
DDX18	ENSG00000088205	133.236	1.10709	1.046	1.21343	1.33784	1.17666	1.27615	0.433964	0.85141	0.0805479	0.00490081	0.183193	0.0269772
KHSRP	ENSG00000088247	243.982	1.31988	1.06551	1.18853	0.949088	0.890339	0.880247	0.00969894	0.765571	0.143414	0.720092	0.409916	0.365567
GNA11	ENSG00000088256	17.0284	1.45132	1.4751	1.67353	0.938497	1.04305	1.17568	0.000642216	0.0131036	7.94026e-07	0.6747	0.820625	0.246257
ASAP3	ENSG00000088280	0.0953563	0.508954	1.35595	2.04444	0.291525	0.647741	0.0321517	0.380976	0.77136	0.19524	0.142775	0.625878	0.0075315
EDEM2	ENSG00000088298	12.6007	1.40418	0.944955	0.988241	1.07653	0.838678	0.792712	0.00151642	0.817612	0.98757	0.608858	0.199972	0.0764241
DNMT3B	ENSG00000088305	2.96034	0.399479	0.371269	0.257991	0.344096	0.363346	0.359263	1.5788e-05	0.00176585	1.4404e-09	8.2471e-07	2.80662e-06	3.31261e-06
REM1	ENSG00000088320	0.0194908	10.1979	4.05143	0.438717	3.97439	2.12728	2.42165	0.00556147	0.47126	0.616223	0.258834	0.625878	0.60632
TPX2	ENSG00000088325	108.333	0.329142	0.646654	0.526117	0.250465	0.453596	0.66157	7.13028e-15	0.0481918	5.38411e-06	1.76112e-21	2.53074e-08	0.00591271
EPB41L1	ENSG00000088367	11.5349	0.220443	0.210375	0.437672	0.265589	0.193417	0.341016	8.12231e-29	7.16351e-16	1.56818e-10	3.8132e-23	1.51523e-32	3.72216e-16
DOCK9	ENSG00000088387	4.16485	1.15381	1.45108	1.94892	1.23098	1.81794	1.61168	0.536521	0.188189	4.49456e-05	0.341018	0.000372356	0.00839664
TGDS	ENSG00000088451	14.4848	0.983918	1.35327	1.21978	1.20568	1.2925	1.47857	0.990462	0.201495	0.237005	0.2876	0.124195	0.00941156
DOCK3	ENSG00000088538	1.28565	1.45951	1.06559	1.80646	1.37252	1.3492	1.60275	0.127234	0.941687	0.00813488	0.235227	0.283044	0.0602077
C3orf18	ENSG00000088543	0.345631	0.414891	0.975688	0.887554	0.353029	0.491158	0.397636	0.00774071	1	0.760486	0.00288145	0.0370291	0.0124229
COQ9	ENSG00000088682	35.257	1.41444	1.32413	1.44062	1.24064	1.20333	1.06856	0.000226718	0.0525902	9.31113e-05	0.038761	0.0938524	0.649575
KIF9	ENSG00000088727	5.02769	0.960272	0.664787	0.764888	0.960521	0.803507	0.634925	0.861116	0.0779818	0.0921281	0.865487	0.206042	0.00340069
PPP1R13B	ENSG00000088808	16.937	0.431354	0.363287	0.376391	0.378101	0.395882	0.376453	1.46702e-14	9.25448e-11	1.81611e-18	1.65256e-18	4.38923e-17	2.40412e-18
ATRN	ENSG00000088812	74.5139	0.941127	0.980049	0.796265	1.07508	1.01938	1.07915	0.649307	0.97953	0.0458767	0.608858	0.943748	0.623746
SMOX	ENSG00000088826	35.2934	1.53327	1.28153	1.49966	1.71392	1.17946	1.166	0.00238276	0.324762	0.00417698	7.33326e-05	0.372564	0.428137
SIGLEC1	ENSG00000088827	3.84592	0.423879	0.178382	0.104698	0.250524	0.255553	0.603216	2.10815e-06	1.1573e-09	2.87818e-25	3.85451e-13	6.38864e-13	0.00839942
NSFL1C	ENSG00000088833	22.7015	1.35267	1.45879	1.80365	1.38674	1.06224	1.22673	0.0439208	0.0762229	7.93682e-06	0.0282043	0.784118	0.241399
SLC4A11	ENSG00000088836	1.73718	0.861237	0.706545	1.03882	0.64138	0.947282	0.738119	0.556283	0.345533	0.92239	0.0435161	0.880196	0.221133
CPXM1	ENSG00000088882	2.07024	0.200758	0.310758	0.214739	0.404113	0.262329	0.309888	3.26564e-18	3.45127e-06	4.55357e-16	1.00038e-07	6.35008e-14	8.13778e-11
MAVS	ENSG00000088888	40.6681	0.952094	0.900914	0.935109	0.820977	0.69636	0.736315	0.699066	0.626717	0.608118	0.0681992	0.000277914	0.00289618
LZTS3	ENSG00000088899	2.34082	2.52667	4.24496	5.39335	2.08437	2.70123	2.60759	7.86798e-08	1.23314e-12	5.48759e-28	7.44592e-05	7.01937e-09	6.96197e-08
XRN2	ENSG00000088930	296.731	1.13982	1.04663	0.779706	1.26182	1.17964	1.11389	0.331769	0.865922	0.0405165	0.0522548	0.222494	0.482065
KIZ	ENSG00000088970	26.4072	0.890975	1.03764	1.1871	0.688169	0.895752	0.974473	0.45338	0.919166	0.19872	0.00293158	0.501302	0.927154
DYNLL1	ENSG00000088986	228.556	1.19741	1.74979	2.68726	1.08706	1.35714	1.89249	0.121746	1.7254e-05	4.0368e-28	0.553839	0.00399692	1.50999e-11
TESC	ENSG00000088992	13.2898	0.205011	0.279093	0.352758	0.250625	0.285034	0.297285	1.65373e-12	6.72883e-05	1.6734e-06	4.42969e-10	1.3136e-08	4.36768e-08
RPL6	ENSG00000089009	1044.91	1.26135	0.940987	0.822368	1.29933	1.0659	0.971864	0.0282617	0.769968	0.0836342	0.0119102	0.637913	0.883506
SIRPG	ENSG00000089012	0.184728	0.0776075	0.23724	0.0919479	0.0832047	0.0449273	0.259685	4.06744e-07	0.0227429	5.08825e-06	1.33722e-06	8.47598e-08	0.00192786
MAPKAPK5	ENSG00000089022	51.6164	1.45239	1.36107	1.3931	1.52869	1.31892	1.41993	6.84513e-05	0.0295503	0.000509848	4.50087e-06	0.00593774	0.000291058
P2RX7	ENSG00000089041	7.80215	2.42976	2.53035	3.99436	1.95004	2.50272	2.25561	6.16346e-07	0.000106402	1.31352e-16	0.000405192	2.71921e-07	1.01383e-05
ESF1	ENSG00000089048	55.2421	1.34325	1.21479	1.57198	1.41689	1.32291	1.24439	0.0462926	0.476984	0.000824875	0.0155988	0.0711183	0.1976
RBBP9	ENSG00000089050	5.42317	3.08029	2.89153	1.69856	3.3468	2.30831	2.40529	2.26236e-18	6.53007e-10	0.000402933	3.5806e-21	8.2016e-10	1.59487e-10
ANAPC5	ENSG00000089053	74.2833	1.32404	1.56772	1.42047	1.59106	1.57364	1.57961	0.00357957	0.000316071	0.000152399	2.22191e-07	5.07205e-07	4.51972e-07
SLC23A2	ENSG00000089057	101.558	0.577181	0.491044	0.37569	0.539651	0.479035	0.430364	1.3548e-05	8.26864e-05	9.8944e-15	1.02524e-06	5.37228e-09	2.71562e-11
SLC8B1	ENSG00000089060	22.442	1.78174	1.70043	1.55716	1.74089	1.61489	1.44094	1.0534e-09	5.80054e-05	7.00289e-06	6.7495e-09	9.70159e-07	0.000442556
TMEM230	ENSG00000089063	79.6377	1.43488	1.4585	1.11998	1.16591	1.08219	1.03626	0.00727338	0.0551988	0.502811	0.357568	0.663243	0.893169
KDM2B	ENSG00000089094	71.4326	1.20662	1.10502	1.00218	1.26472	1.11434	0.987423	0.0524574	0.610514	1	0.0118201	0.351981	0.980804
OAS1	ENSG00000089127	23.1228	1.49058	0.895697	0.73977	1.15417	1.1438	2.22414	0.000192635	0.670814	0.0131056	0.291254	0.348532	4.57167e-16
GCN1L1	ENSG00000089154	88.6363	1.51597	1.483	1.73103	1.34023	1.41964	1.4802	1.52542e-07	0.000408437	9.72e-13	0.000471144	1.84298e-05	1.2575e-06
RPLP0	ENSG00000089157	1297.79	1.27508	1.12543	0.959085	1.55812	1.1609	1.04902	0.0434811	0.633606	0.801547	4.18552e-05	0.29185	0.788226
PXN	ENSG00000089159	72.2813	1.07522	0.7796	0.62893	0.822413	0.709945	0.583729	0.614909	0.212884	7.928e-05	0.148567	0.00552679	5.59902e-06
KIF16B	ENSG00000089177	7.48373	1.51291	1.86141	2.22949	1.55248	1.92435	2.23242	0.000893468	0.000115927	1.38752e-12	0.000428585	1.71929e-08	1.72808e-12
TRMT6	ENSG00000089195	17.5635	1.26407	1.38892	1.51986	1.50467	1.39584	1.43283	0.0535204	0.0499711	0.000117271	0.000193574	0.00371967	0.00170204
CHGB	ENSG00000089199	0.149806	0.245251	0.271817	0.573906	0.140457	0.194074	0.863435	0.0210255	0.190278	0.372895	0.00430459	0.0117937	0.859024
ERP29	ENSG00000089248	194.197	0.528622	0.459642	0.680726	0.479219	0.576551	0.544437	3.56412e-07	1.40174e-05	0.0027695	4.27914e-09	1.42848e-05	1.6085e-06
FUS	ENSG00000089280	243.346	0.831486	0.981321	0.688026	0.784432	0.75847	0.695407	0.136255	0.988621	0.000716058	0.0414299	0.0191093	0.00141833
FXYD5	ENSG00000089327	427.138	0.838396	0.6387	0.77888	0.575294	0.669405	0.687648	0.129138	0.00270615	0.0208226	5.58007e-08	0.000119911	0.000396786
ZNF302	ENSG00000089335	27.8827	0.562657	0.628698	0.605607	0.692329	0.71734	0.703841	4.55705e-08	0.00275772	2.16912e-06	0.000698499	0.00268123	0.00156703
GRAMD1A	ENSG00000089351	58.5907	2.25697	1.91561	1.57924	1.84474	1.61554	1.37941	5.03804e-18	5.86158e-07	5.74647e-06	3.15212e-10	2.01555e-06	0.00330669
CDIP1	ENSG00000089486	7.53258	1.18598	1.16112	1.82418	1.02086	0.833206	0.888518	0.225181	0.553848	5.2243e-08	0.949757	0.241712	0.512249
KCNH4	ENSG00000089558	7.99683	2.68701	1.51839	1.50108	2.15383	1.59544	1.76814	1.4247e-16	0.0400886	0.00365371	7.79674e-10	0.000649581	2.00308e-05
GANAB	ENSG00000089597	402.971	1.02003	0.836269	0.768283	0.730016	0.708177	0.685941	0.94283	0.421137	0.0322076	0.00979821	0.00459915	0.00183718
GMIP	ENSG00000089639	68.6367	2.04904	2.02284	1.79992	1.99151	1.6257	1.67781	3.6724e-16	1.98995e-09	6.68538e-11	7.33148e-15	1.54924e-07	2.03382e-08
RBM41	ENSG00000089682	21.3359	0.737023	0.674418	0.647346	0.760114	0.708274	0.750381	0.0168442	0.035575	0.000415641	0.0371439	0.00721188	0.0329377
BIRC5	ENSG00000089685	39.1717	0.370472	0.664576	0.590568	0.322435	0.510632	0.65175	7.52744e-12	0.0749313	0.000295725	1.08309e-14	3.88434e-06	0.00508942
LAG3	ENSG00000089692	0.0929857	0.47486	0.426779	0.02443	0.317959	0.306714	0.79619	0.278476	0.494384	0.00141127	0.119704	0.112653	0.788737
MLF2	ENSG00000089693	44.037	1.8923	1.44849	1.54949	1.46061	1.20557	1.17378	6.2321e-10	0.0220405	5.30413e-05	0.000701313	0.165733	0.25819
DDX24	ENSG00000089737	171.383	1.19933	1.10865	1.37675	1.21057	1.18388	1.15738	0.0708065	0.605413	0.000373706	0.0580366	0.112379	0.195182
ZBTB25	ENSG00000089775	18.1703	1.45429	1.54867	1.5026	1.28132	1.6253	1.4204	0.0023871	0.011177	0.000816013	0.0699682	4.70203e-05	0.00663096
NECAP1	ENSG00000089818	12.3176	1.8074	1.91812	1.8013	1.74668	1.75516	1.74013	5.85165e-10	3.78937e-07	1.18985e-09	9.18206e-09	6.49609e-09	1.92071e-08
ARHGAP4	ENSG00000089820	46.7602	1.30633	1.60272	1.0894	0.952236	1.27005	0.880516	0.0133832	0.000589419	0.529224	0.745465	0.0355527	0.370102
ANKRD24	ENSG00000089847	3.54196	0.615187	0.343426	0.560796	0.436531	0.459067	0.351693	0.00378699	1.48222e-05	0.000604466	8.59515e-07	3.63541e-06	2.23463e-09
LTBP4	ENSG00000090006	10.449	1.52187	1.37832	1.35146	1.13422	1.16915	1.09917	2.02734e-05	0.0359741	0.00433643	0.335404	0.225634	0.541946
BLVRB	ENSG00000090013	12.8377	1.21192	1.04981	1.35665	1.60927	1.30803	1.13369	0.17014	0.875996	0.0153716	4.41109e-05	0.0437514	0.457931
SLC9A1	ENSG00000090020	51.5074	1.92381	1.51535	1.29237	1.37098	1.49456	1.38882	6.21769e-06	0.0736781	0.139022	0.061357	0.0126716	0.0565984
PAPOLA	ENSG00000090060	310.244	1.35538	1.30021	1.19291	1.31624	1.31428	1.16636	0.00217816	0.0864614	0.10823	0.00695612	0.00811598	0.209303
CCNK	ENSG00000090061	111.07	1.51213	1.15822	1.04616	1.33107	1.15509	1.19767	0.00042397	0.557906	0.797958	0.0244204	0.35476	0.221133
PCBP4	ENSG00000090097	10.9591	0.530463	0.699204	0.835761	0.329903	0.459895	0.583582	3.40518e-07	0.0698604	0.2067	6.8478e-18	6.04588e-10	2.60393e-05
RGS1	ENSG00000090104	2206.57	1.8716	1.60527	1.92849	2.0534	1.68503	2.05521	4.0016e-09	0.00228572	5.14371e-10	7.1164e-12	2.00646e-06	7.87995e-12
YPEL3	ENSG00000090238	23.5304	0.40204	0.289699	0.471569	0.274439	0.285127	0.22322	1.70236e-17	1.05258e-15	1.85273e-12	1.848e-31	5.09874e-30	1.63817e-39
MRPS33	ENSG00000090263	14.3234	0.911895	0.607583	0.869033	1.28091	0.861815	0.93658	0.623796	0.0350176	0.461916	0.13347	0.465046	0.773434
NUDC	ENSG00000090273	120.214	1.64675	1.24747	1.98721	1.43022	1.25923	1.17785	0.000146602	0.3793	4.25303e-08	0.0109802	0.151912	0.362122
MAEA	ENSG00000090316	80.4953	1.49121	1.45248	1.29916	1.53992	1.26094	1.11165	1.22498e-05	0.004446	0.00723351	1.99923e-06	0.0241303	0.417931
ICAM1	ENSG00000090339	325.707	6.47458	4.25884	2.52787	6.56294	4.40966	3.36231	4.01891e-93	7.45039e-36	6.66084e-22	1.74218e-94	7.6735e-58	6.22766e-38
STRN4	ENSG00000090372	84.7656	1.56353	1.59658	1.82133	1.57249	1.43233	1.44725	6.49252e-07	0.000151994	4.81615e-12	4.84572e-07	0.000124195	8.12533e-05
IRAK3	ENSG00000090376	33.5235	0.299844	0.45832	0.42951	0.286763	0.316863	0.362692	1.24924e-12	0.00148683	4.37563e-07	2.31864e-13	1.26432e-11	2.18669e-09
LYZ	ENSG00000090382	30.2821	0.581215	1.84894	0.685003	0.765536	2.21974	0.975391	0.145244	0.206924	0.329133	0.527567	0.0100339	1
SPG21	ENSG00000090487	112.784	2.11208	1.88324	1.52727	1.88458	1.64725	1.42064	1.30899e-19	1.81274e-08	1.42577e-06	4.65772e-14	8.26487e-09	0.000133762
DNAJB11	ENSG00000090520	277.736	1.03792	1.2365	1.81548	0.92811	1.25503	1.70481	0.789087	0.169861	3.3717e-12	0.571732	0.0250478	1.02608e-09
LEPREL1	ENSG00000090530	99.7639	33.0926	42.8488	35.6173	45.4081	51.9357	47.4419	3.70352e-216	2.83928e-199	5.32664e-224	2.4846e-253	7.21741e-270	2.45736e-258
RAB11FIP3	ENSG00000090565	16.8285	0.897704	0.939843	1.05944	0.846706	0.862549	0.687029	0.415977	0.773506	0.662237	0.184673	0.258965	0.000796131
ZNF268	ENSG00000090612	28.6929	0.985109	0.909963	0.705096	1.02882	0.872417	0.865411	0.966437	0.696095	0.00156608	0.879114	0.316192	0.289068
GOLGA3	ENSG00000090615	78.8779	1.11259	1.50122	2.15422	0.986172	1.29096	1.58978	0.478812	0.0142298	3.99114e-13	0.986665	0.0491399	5.28993e-05
PABPC4	ENSG00000090621	1509.15	1.34609	1.11225	1.39174	1.34568	1.26936	1.09803	0.00452539	0.639386	0.00121417	0.00486871	0.0336849	0.533653
CERS4	ENSG00000090661	10.5264	0.40716	0.250609	0.369491	0.473575	0.335316	0.274083	2.03312e-12	2.56481e-13	1.93048e-14	4.70085e-09	4.80104e-17	6.11917e-22
MCOLN1	ENSG00000090674	15.9863	1.86122	1.53891	1.45137	1.4215	1.39157	1.36073	1.05892e-08	0.00881042	0.00159841	0.00342755	0.00722777	0.0153829
USP48	ENSG00000090686	71.3646	0.906821	1.0855	1.26631	0.968277	1.19229	1.20297	0.391918	0.696095	0.0103131	0.82378	0.0841821	0.0699273
EFNB1	ENSG00000090776	8.5112	0.527278	0.544438	0.828539	0.296555	0.425892	0.36788	1.57653e-05	0.00580387	0.273025	2.47862e-15	1.16219e-08	6.01379e-11
PDPR	ENSG00000090857	26.9841	0.848111	1.01176	0.759284	0.74515	0.798073	0.854835	0.281694	1	0.0481423	0.0360239	0.135943	0.35031
AARS	ENSG00000090861	126.742	1.85873	2.16595	3.80452	1.58129	1.74875	2.23752	6.3559e-10	2.5408e-09	6.39818e-47	1.19253e-05	4.39211e-08	1.81329e-16
GLG1	ENSG00000090863	151.943	0.871191	0.926456	1.05925	0.824413	0.857562	0.913958	0.177446	0.696095	0.616223	0.0460672	0.139733	0.454172
KIF4A	ENSG00000090889	39.9276	0.365447	0.67173	0.629039	0.30932	0.500562	0.69435	1.06775e-11	0.0930795	0.0020058	4.77698e-15	3.18462e-06	0.0231053
TNRC6A	ENSG00000090905	40.8317	0.706727	0.79277	0.865317	0.662097	0.723009	0.741847	0.00033566	0.144843	0.18996	1.82646e-05	0.00106015	0.00318825
DLL3	ENSG00000090932	0.294072	1.3955	0.712737	2.82638	1.64828	1.13659	1.16018	0.476917	0.743999	0.00202257	0.251269	0.852274	0.823712
NAT14	ENSG00000090971	6.17237	1.48219	1.88073	3.58016	1.13683	1.3686	1.64307	0.0329518	0.00774295	1.83287e-17	0.608858	0.123717	0.00635496
PITPNM2	ENSG00000090975	10.5999	0.645038	0.825063	0.909398	0.590175	0.776638	0.973244	0.00079506	0.439951	0.572828	5.4321e-05	0.0818092	0.928292
EXOC1	ENSG00000090989	73.922	0.854413	0.879315	0.775756	1.04806	0.916329	0.961626	0.101752	0.444857	0.00416276	0.673427	0.450194	0.761262
OSBPL8	ENSG00000091039	295.772	0.934916	1.11387	1.16809	1.01655	1.13257	1.3207	0.659799	0.691058	0.256844	0.970273	0.424235	0.028338
DTX2	ENSG00000091073	18.067	2.98339	2.39862	2.90091	2.50452	2.41605	2.23153	1.76739e-34	5.25348e-13	3.99725e-32	1.21538e-23	8.76774e-22	1.47392e-17
NLRC4	ENSG00000091106	12.0022	2.04142	1.69214	1.27355	2.34831	1.81572	1.91432	2.41046e-06	0.0224872	0.198295	7.83514e-09	0.00015876	3.44424e-05
PUS7	ENSG00000091127	27.5788	2.06816	1.72032	1.42493	2.10708	2.10911	2.07852	5.61337e-12	0.00036444	0.0025437	1.55386e-12	1.48711e-12	6.06196e-12
LAMB4	ENSG00000091128	0.110449	6.19127	5.53268	4.54846	19.7767	5.78124	2.37073	0.00372612	0.0783556	0.0416315	1.43903e-10	0.00819883	0.44229
NRCAM	ENSG00000091129	24.212	2.10194	1.45296	0.587788	3.05183	1.68867	1.13083	2.46365e-09	0.0714881	0.000305342	5.73628e-21	7.61786e-05	0.541706
LAMB1	ENSG00000091136	1.62808	2.13338	1.38333	1.58564	1.81609	1.25576	1.33783	8.63551e-06	0.350277	0.0197451	0.00115465	0.361654	0.226124
DLD	ENSG00000091140	101.871	1.26022	1.05215	0.886864	1.7336	1.21046	1.21513	0.00903404	0.775405	0.244816	2.58759e-12	0.0439859	0.0417562
TXNL1	ENSG00000091164	151.297	1.88855	1.44488	1.21141	1.81625	1.5241	1.28974	1.63264e-11	0.0114855	0.0926135	3.66464e-10	2.65435e-05	0.0232857
ABCC6	ENSG00000091262	11.0055	1.06801	1.50654	1.06665	1.0332	1.12817	1.18932	0.655249	0.00961797	0.663175	0.871441	0.431214	0.221133
ITGA6	ENSG00000091409	96.2143	1.79622	3.04134	3.83999	2.76541	2.44152	4.39513	5.64307e-10	8.53952e-23	5.0614e-54	3.56339e-30	4.76819e-23	7.1334e-66
PK	ENSG00000091436	103.072	1.19653	1.44513	1.36049	1.32799	1.69611	1.64524	0.0855018	0.00451998	0.000980445	0.00306841	1.49915e-09	1.80719e-08
FH	ENSG00000091483	79.8872	1.6552	1.4732	1.49031	1.59504	1.36073	1.46048	4.67736e-11	0.000452207	4.00292e-07	1.64419e-09	0.000189355	2.42132e-06
SEL1L3	ENSG00000091490	29.3157	0.131184	0.127333	0.181958	0.151987	0.101044	0.182951	2.61343e-57	2.00591e-30	4.53922e-43	8.46266e-51	2.32925e-68	9.46312e-43
CDV3	ENSG00000091527	378.164	1.71663	1.55214	1.61714	2.01549	1.75194	1.44381	2.15499e-08	0.00156898	8.5718e-07	7.92844e-14	6.28308e-09	0.000394335
ALKBH5	ENSG00000091542	26.4058	1.48392	1.56577	2.08424	1.24929	1.31164	1.46122	2.97933e-05	0.00056794	6.06647e-17	0.0368575	0.00850387	9.95335e-05
NLRP1	ENSG00000091592	2.0692	0.03309	0.143929	0.225341	0.0670282	0.138249	0.275032	6.11869e-37	1.28552e-10	1.10896e-13	2.9301e-29	8.49914e-21	5.34579e-11
PITPNM3	ENSG00000091622	0.392651	0.460587	0.465358	0.23067	0.251974	0.156486	0.460026	0.00645234	0.0949336	1.3211e-05	1.67088e-05	1.03563e-07	0.0135042
SPAG7	ENSG00000091640	39.3703	1.79369	1.60079	1.39846	2.015	1.51067	1.25709	1.09192e-08	0.00144877	0.00249429	2.73996e-12	0.000145833	0.0697264
ORC6	ENSG00000091651	29.2758	0.616123	0.791323	0.597664	0.579088	0.802395	0.945216	8.85553e-06	0.207802	2.38854e-06	5.54058e-07	0.0746661	0.714506
ZFHX4	ENSG00000091656	0.123878	0.745073	3.00128	4.84759	1.86109	5.5161	8.10106	0.805805	0.264532	0.00318419	0.469549	0.00062644	5.93258e-06
ZC3HC1	ENSG00000091732	10.5012	1.27227	1.18995	1.34431	1.30402	1.09008	1.02181	0.0654175	0.465357	0.0182245	0.0410758	0.625878	0.957968
ESR1	ENSG00000091831	1.36813	0.0967162	0.186118	0.273185	0.297491	0.461652	0.503408	2.78521e-18	1.69427e-06	2.73768e-08	9.5416e-08	0.000439236	0.0025874
RGS17	ENSG00000091844	0.522437	0.669073	0.323884	0.722627	0.354839	0.500381	0.202015	0.234588	0.0295926	0.368603	0.00213134	0.0408517	2.66895e-05
TMEM101	ENSG00000091947	17.3675	1.07695	0.950027	1.67478	1.09496	0.950009	0.970046	0.783447	0.941611	0.00487623	0.723002	0.888269	0.965561
CCDC80	ENSG00000091986	0.0897381	0.101888	0.0217058	0.216378	0.459113	0.268195	0.314279	0.0166434	0.0531243	0.090487	0.376308	0.141061	0.221133
PSME1	ENSG00000092010	91.1246	1.48001	1.08982	1.63544	1.62847	1.1866	1.18583	0.0149594	0.796314	0.00133394	0.00170692	0.406555	0.424297
PPP2R3C	ENSG00000092020	44.3017	1.35241	1.23082	1.06983	1.81387	1.37248	1.28055	0.00077045	0.163245	0.585418	4.60589e-13	0.000460073	0.0102499
JPH4	ENSG00000092051	0.404104	0.112906	0.0447835	0.156164	0.495696	0.153531	0.290017	1.512e-06	0.000125629	3.3178e-05	0.0828036	1.92539e-05	0.00350711
CEBPE	ENSG00000092067	3.11989	1.46945	1.56419	2.82531	1.66399	1.03358	1.61605	0.0531164	0.126934	1.84154e-10	0.00692436	0.952572	0.0154543
SLC7A8	ENSG00000092068	231.071	0.850107	0.445331	0.41634	0.646772	0.578734	0.413043	0.321285	3.3133e-05	1.05176e-10	0.00188272	7.69541e-05	9.80786e-11
SLC22A17	ENSG00000092096	0.326232	0.76352	0.72851	1.40486	0.438124	0.385159	0.755746	0.490257	0.659766	0.309493	0.0327774	0.0144165	0.541946
RNF31	ENSG00000092098	14.0169	1.32571	1.18108	1.27294	1.25621	1.25663	1.32811	0.012751	0.434101	0.0398747	0.0589367	0.062875	0.0162331
SCFD1	ENSG00000092108	76.9562	1.15946	1.37588	1.28742	1.73792	1.64199	1.82978	0.124692	0.00732816	0.00326023	1.09979e-12	2.985e-10	5.23605e-15
G2E3	ENSG00000092140	21.7127	0.731946	0.884761	0.569273	0.788511	0.89027	0.8479	0.0238416	0.677177	1.77201e-05	0.106122	0.505449	0.321917
HECTD1	ENSG00000092148	126.396	0.847959	1.04523	1.30327	0.92829	1.03479	1.1482	0.236217	0.882341	0.0279164	0.617236	0.876829	0.362331
RPGRIP1	ENSG00000092200	2.78086	0.280616	0.238838	0.362753	0.347101	0.198757	0.262358	1.56543e-14	4.21681e-09	7.22194e-10	8.97692e-11	3.13204e-20	1.02919e-14
SUPT16H	ENSG00000092201	277.895	0.779535	0.768182	0.722268	0.889521	0.879691	0.91335	0.0147095	0.0901089	0.000923812	0.327238	0.291412	0.505178
TOX4	ENSG00000092203	53.7749	1.12011	1.10252	1.32881	1.17959	0.972198	1.0035	0.342419	0.651157	0.00349745	0.139563	0.880951	1
TGM1	ENSG00000092295	0.79096	1.19405	0.853282	0.55229	0.715744	0.583909	0.597599	0.558134	0.759694	0.0403335	0.273056	0.0656659	0.097197
TINF2	ENSG00000092330	28.5626	1.57533	1.35278	1.32155	1.4979	1.16504	1.09354	3.93082e-06	0.0529416	0.00898724	6.09464e-05	0.239376	0.5478
DAZL	ENSG00000092345	26.0649	17.0262	28.2157	17.1871	19.8351	33.4435	33.3953	2.75523e-171	5.06631e-186	3.64216e-170	1.80258e-191	1.23799e-270	8.65141e-269
TBL1Y	ENSG00000092377	0.0105766	4.70666	1	9.9615	1	8.72534	5.52502	0.211802	1	0.0403941	1	0.0605973	0.210002
SEMA6A	ENSG00000092421	4.2638	0.0724917	0.0396638	0.0333191	0.0605778	0.0370944	0.0486357	1.41324e-43	2.99016e-27	1.76248e-53	5.69151e-46	1.41002e-54	8.00762e-48
TRPM7	ENSG00000092439	118.611	1.22453	1.212	1.07621	1.31784	1.38823	1.34931	0.127269	0.376654	0.616223	0.0273365	0.00716695	0.0171423
TYRO3	ENSG00000092445	5.14478	0.918039	0.982611	1.19409	0.681456	0.749634	0.898277	0.666348	1	0.330543	0.0260176	0.118136	0.649575
WDR76	ENSG00000092470	32.8123	1.03142	1.05813	0.744912	0.846316	1.08913	1.18059	0.871787	0.813851	0.0131144	0.216331	0.593604	0.221133
SNAP23	ENSG00000092531	91.9359	1.17013	1.17971	1.12242	1.23979	1.23722	1.23438	0.176696	0.373258	0.346351	0.0493366	0.0566004	0.0635173
TBX15	ENSG00000092607	7.51794	2.84613	3.5678	2.13041	2.57303	2.6578	2.15061	2.72173e-06	7.56672e-06	0.00139252	3.43298e-05	1.78306e-05	0.00158627
PHGDH	ENSG00000092621	24.46	2.49499	3.41477	6.99015	2.46014	2.77607	3.99848	2.88843e-15	1.05704e-17	1.21725e-73	1.0254e-14	4.65284e-19	6.56212e-36
EZR	ENSG00000092820	200.927	0.597745	0.640891	1.01546	0.523158	0.583633	0.661795	6.69491e-06	0.00900092	0.970527	1.2394e-08	2.78062e-06	0.000477886
AGO1	ENSG00000092847	43.9763	1.44849	1.23948	1.09927	1.41718	1.18321	1.26066	0.000191736	0.207815	0.477199	0.000563849	0.169167	0.0410376
CLSPN	ENSG00000092853	59.8899	0.716049	0.798976	0.882529	0.545834	0.819663	0.951058	0.0194298	0.372862	0.463112	8.71112e-06	0.2308	0.817831
RFFL	ENSG00000092871	6.94165	1.2776	0.981866	0.821037	1.34303	0.700992	0.859637	0.137789	1	0.282149	0.0659944	0.0382005	0.477886
UNC13D	ENSG00000092929	16.5972	1.47042	1.43319	1.14189	0.944787	1.10741	0.887271	8.90767e-05	0.0124835	0.279168	0.684714	0.471099	0.405126
MFSD11	ENSG00000092931	19.7803	0.880053	1.10531	1.31609	1.0264	0.993762	1.04746	0.317547	0.664068	0.00854036	0.892457	1	0.7709
TGFB2	ENSG00000092969	12.0833	0.836363	2.08474	2.79197	0.648452	1.49718	1.91518	0.260171	2.30066e-06	1.5799e-20	0.00218975	0.00168815	4.37954e-08
GPATCH2	ENSG00000092978	55.625	0.901497	0.804717	0.679947	0.952628	0.916578	0.852441	0.351113	0.151038	2.12728e-05	0.684387	0.486225	0.140341
CDC45	ENSG00000093009	32.6788	0.8551	0.926711	0.730221	0.784086	0.93911	1.04607	0.22214	0.759694	0.00541829	0.0410292	0.668184	0.788319
COMT	ENSG00000093010	107.607	1.40479	1.22717	1.36782	1.27896	1.22782	1.06361	0.000673004	0.233018	0.00190793	0.0217354	0.0723652	0.658135
CECR1	ENSG00000093072	11.3625	0.652696	0.550249	0.385341	0.576233	0.5053	0.558977	0.0572127	0.0727382	7.0341e-06	0.0119038	0.00165966	0.00910943
VNN3	ENSG00000093134	0.00958301	1	1	5.49408	1	4.85033	14.5647	1	1	0.180633	1	0.232538	0.0136043
ECHDC1	ENSG00000093144	146.955	1.36294	1.21019	1.10496	1.42668	1.28124	1.19053	0.000162669	0.167984	0.327738	1.12777e-05	0.00429651	0.0681451
LRRFIP2	ENSG00000093167	87.9675	1.40357	1.53071	1.73288	1.47366	1.41917	1.41466	0.000430089	0.00112292	1.09758e-09	4.34612e-05	0.000313367	0.000401234
SEC22C	ENSG00000093183	38.4032	0.874618	1.22239	1.2976	0.886136	1.15928	1.26754	0.24211	0.200878	0.00676993	0.311659	0.198836	0.0200133
XYLB	ENSG00000093217	35.9425	1.80871	1.53041	1.31628	1.49533	1.84926	1.81432	4.15113e-09	0.00453296	0.0158002	0.000172368	1.06779e-09	4.89463e-09
HDAC6	ENSG00000094631	29.054	1.42036	1.74616	1.60478	1.17213	1.41027	1.30918	0.000701111	2.70787e-05	1.85636e-06	0.208303	0.00114398	0.0171707
CDC6	ENSG00000094804	50.6369	0.825429	0.880778	0.763579	0.814608	0.997336	1.30458	0.150337	0.621541	0.0303998	0.125654	1	0.0310754
UPRT	ENSG00000094841	17.2991	1.45548	1.32151	1.26324	1.59828	1.29137	1.42271	0.000259612	0.0896612	0.0386327	2.77814e-06	0.0243997	0.00100086
CDC23	ENSG00000094880	49.9895	1.03472	1.10511	0.909259	1.0068	1.04685	1.27123	0.842603	0.681531	0.497483	1	0.78141	0.0401672
CBX5	ENSG00000094916	218.384	0.96743	1.03585	0.864948	0.764793	0.961064	1.07396	0.868305	0.923687	0.300283	0.0367148	0.842943	0.649575
SUCO	ENSG00000094975	106.672	1.01462	1.5405	1.99611	1.23174	1.45719	1.89979	0.952469	0.000169777	1.75023e-18	0.0269578	9.59672e-06	8.20959e-16
MSH2	ENSG00000095002	43.1705	0.516417	0.542202	0.449867	0.625531	0.734957	0.887766	9.35121e-11	2.75883e-05	8.26591e-15	5.48977e-06	0.0044936	0.381462
MAP3K1	ENSG00000095015	33.7601	0.301151	0.350872	0.240032	0.25274	0.336017	0.294366	3.47036e-09	0.00039359	4.24061e-12	2.19377e-11	8.24166e-08	2.44489e-09
DHPS	ENSG00000095059	33.9533	1.60434	1.38904	1.63228	1.34972	1.1907	1.08408	1.64061e-06	0.0316709	6.12303e-07	0.00506303	0.162877	0.607478
ARCN1	ENSG00000095139	409.251	1.55835	1.66654	1.49643	1.42502	1.52087	1.7307	0.00101628	0.00623655	0.00313321	0.0126224	0.00251169	3.42126e-05
EPB41L4B	ENSG00000095203	0.22434	0.259376	0.147918	0.122734	0.0764262	0.334995	0.276595	0.000720178	0.00543665	2.02924e-05	9.25709e-07	0.00597821	0.0030612
TMEM38B	ENSG00000095209	38.4123	1.73396	1.91981	2.2995	1.78331	2.22973	2.20529	1.87129e-08	4.6916e-07	5.42854e-19	3.08839e-09	1.24093e-17	5.51036e-17
PSMD5	ENSG00000095261	26.8801	0.797861	1.05399	1.03354	0.711712	0.813286	0.995619	0.0922115	0.847813	0.862645	0.0074753	0.147077	1
PTGS1	ENSG00000095303	463.063	0.653786	0.435578	0.545911	0.611732	0.47903	0.547101	1.52124e-05	1.27555e-09	4.1481e-10	5.02784e-07	3.90774e-14	6.58992e-10
NUP188	ENSG00000095319	65.6202	2.433	2.31109	1.68175	1.92402	1.89756	1.83475	1.31059e-12	6.67252e-07	0.000110031	5.50801e-07	1.1356e-06	5.4172e-06
SH2D3C	ENSG00000095370	20.8775	0.194621	0.209071	0.173646	0.13147	0.166415	0.215604	9.05273e-23	2.96422e-11	4.3559e-25	1.1648e-31	3.07972e-26	2.85504e-20
NANS	ENSG00000095380	46.7573	1.57228	1.37647	2.16129	1.81072	1.64384	1.76574	3.82581e-05	0.0659208	6.48148e-14	2.30597e-08	5.52823e-06	1.29972e-07
TBC1D2	ENSG00000095383	11.6213	2.48502	2.30404	2.27863	2.06721	2.23904	2.09904	4.17234e-15	1.10346e-07	3.68664e-12	1.591e-09	1.01538e-11	9.66134e-10
DFNB31	ENSG00000095397	29.5333	1.34625	1.14788	1.20298	0.716073	1.02555	0.705732	0.0257367	0.622359	0.206491	0.0182216	0.935951	0.015676
SEMA4G	ENSG00000095539	0.140919	0.127636	0.264995	0.0832444	0.197966	0.657912	0.564389	0.000439313	0.113805	0.000314911	0.00377786	0.434451	0.305815
BLNK	ENSG00000095585	2.45307	0.123357	0.0731118	0.0494017	0.0742322	0.0845342	0.126323	4.09009e-25	1.55972e-16	5.91671e-35	1.58228e-31	3.54061e-30	3.19636e-23
TLL2	ENSG00000095587	0.213211	0.228176	0.148351	0.198514	0.246833	0.0412112	0.16244	0.000809148	0.0101912	0.000713782	0.00188833	3.21006e-07	0.00035896
SORBS1	ENSG00000095637	1.18573	0.267796	0.203726	0.31614	0.212948	0.266954	0.327226	3.1301e-09	3.18689e-06	3.31094e-07	4.47024e-11	4.87528e-09	9.46298e-07
BAMBI	ENSG00000095739	3.44998	2.53728	2.5802	3.50938	2.56951	3.41708	2.16157	1.21537e-10	1.3073e-06	1.55878e-19	9.66528e-11	4.30891e-19	7.68641e-07
IL11	ENSG00000095752	2.02513	6.62343	24.2016	38.6038	6.17139	14.3188	26.6663	1.71156e-08	8.04594e-20	1.47544e-35	1.04435e-07	4.96283e-18	3.22502e-28
WAC	ENSG00000095787	184.713	1.68256	1.62156	1.46624	1.31552	1.36663	1.25961	3.4947e-05	0.007476	0.00362744	0.0565005	0.0272506	0.138756
CREM	ENSG00000095794	12.0817	1.46992	1.73656	1.86334	1.64575	1.54645	1.56926	0.00178613	0.000673936	5.89896e-08	2.78321e-05	0.000373667	0.000261282
NUBP2	ENSG00000095906	9.99604	1.30355	1.34329	2.78904	1.10224	0.864423	0.983087	0.314282	0.494388	1.90472e-07	0.758571	0.632184	1
TPSD1	ENSG00000095917	0.264216	4.79846	2.84741	2.27003	2.77073	1.66492	0.621744	2.38573e-07	0.049858	0.0477883	0.00606232	0.316169	0.541422
SMIM24	ENSG00000095932	0.64268	0.432443	0.310697	1.14718	0.403561	0.179799	0.547398	0.0237157	0.0472452	0.743663	0.0167816	2.49395e-05	0.145188
HIVEP1	ENSG00000095951	23.4615	2.3119	1.85374	1.21646	1.66528	1.87456	1.86908	1.08364e-06	0.0168039	0.397879	0.00699049	0.000581567	0.000685021
TREM2	ENSG00000095970	120.06	0.826576	0.58103	0.686397	0.783366	0.653883	0.565766	0.179246	0.002568	0.00278885	0.0737363	0.000813986	4.69079e-06
FKBP5	ENSG00000096060	28.0341	1.93917	1.38185	0.784482	1.78808	1.4055	1.18015	1.81152e-11	0.0454949	0.0484332	7.44371e-09	0.00205489	0.221133
BRPF3	ENSG00000096070	68.6766	1.68352	1.52793	1.92278	1.06648	1.2005	1.11026	7.08121e-07	0.00583377	1.48396e-10	0.663796	0.173822	0.51499
MRPS18A	ENSG00000096080	24.9036	1.50128	1.13826	1.16913	1.42778	1.00566	1.0211	9.59526e-06	0.509654	0.158646	0.000160389	1	0.931645
TMEM14A	ENSG00000096092	13.3199	0.581195	0.783949	0.984832	0.602471	0.737906	0.847918	4.3427e-06	0.231603	0.973969	2.18263e-05	0.0164053	0.26213
EFHC1	ENSG00000096093	5.77307	0.678873	0.908318	0.733636	0.814873	0.948232	0.887245	0.00655194	0.759694	0.0368358	0.207301	0.801049	0.541946
HSP90AB1	ENSG00000096384	2796.77	1.9892	1.73642	2.30896	2.13162	1.93574	1.7481	5.46747e-09	0.00107837	3.56847e-13	8.75781e-11	2.90197e-08	5.18471e-06
CDC5L	ENSG00000096401	190.736	1.39814	1.28646	1.50749	1.4592	1.32967	1.27565	0.000239769	0.079653	3.51447e-06	2.72378e-05	0.00281961	0.0144597
ITPR3	ENSG00000096433	11.6544	0.693024	0.611582	0.604166	0.632199	0.539445	0.719489	0.00482562	0.00936123	8.23213e-05	0.000377167	1.28082e-06	0.0167339
IFT74	ENSG00000096872	25.6784	0.95202	0.983049	0.801163	1.06894	0.977119	1.06618	0.703207	0.988403	0.0366899	0.608858	0.909061	0.649575
JAK2	ENSG00000096968	64.7767	0.760161	0.724051	0.502936	0.892163	0.803574	0.86283	0.0321518	0.0940135	7.6435e-09	0.464896	0.114257	0.33919
IL12RB1	ENSG00000096996	6.18762	0.819204	0.893111	0.790587	0.662365	0.65574	0.880391	0.166284	0.696095	0.0958944	0.0018027	0.00144204	0.461361
SH3GLB1	ENSG00000097033	243.742	1.375	1.43597	1.41712	1.36539	1.50152	1.3532	0.00116969	0.00855431	0.000293748	0.0016842	2.04575e-05	0.00285376
CDC7	ENSG00000097046	18.5427	0.569385	0.877433	0.528236	0.58066	0.812701	0.907384	3.36857e-08	0.536229	5.93381e-10	1.22463e-07	0.0741879	0.498029
SYDE2	ENSG00000097096	3.09704	2.18969	1.90976	1.7024	2.83418	2.09109	2.37886	1.19312e-07	0.00324724	0.00122111	1.75709e-13	1.17028e-06	7.12987e-09
PCSK5	ENSG00000099139	5.45607	0.591553	0.662618	1.14564	0.546261	0.515393	0.575111	0.000169869	0.0597267	0.403135	1.80727e-05	2.61263e-06	0.000138126
SCD	ENSG00000099194	97.2954	1.20058	2.8727	5.09612	1.27609	2.20345	4.23118	0.318114	1.03347e-09	1.54273e-37	0.163996	1.01846e-08	3.58332e-29
TMED1	ENSG00000099203	5.3267	1.41493	1.53637	1.9035	1.67755	1.50366	1.58084	0.0471289	0.0862424	3.06373e-05	0.00138018	0.0181937	0.00741314
ABLIM1	ENSG00000099204	0.055622	0.818071	0.0977316	1.85169	1.28044	1.22341	4.56011	0.911385	0.403597	0.564616	0.864558	0.907555	0.0498519
ERMP1	ENSG00000099219	109.665	1.22259	1.04696	0.770366	1.07931	1.20062	0.980937	0.0740065	0.84967	0.0193301	0.60051	0.12672	0.950936
RAB18	ENSG00000099246	47.7192	1.19428	1.24221	1.38733	1.25891	1.15918	1.23106	0.0665372	0.126071	0.000145182	0.0128116	0.162711	0.033157
NRP1	ENSG00000099250	319.823	1.87057	1.71433	1.32052	2.09213	2.24048	1.77553	7.5312e-11	5.9596e-05	0.0098151	5.97701e-15	7.66475e-18	4.40006e-09
HSD17B7P2	ENSG00000099251	2.86279	1.21738	2.88091	2.46761	1.36401	2.17158	2.07024	0.355572	3.82648e-08	2.32744e-09	0.11138	5.11125e-07	5.86282e-06
PRTFDC1	ENSG00000099256	0.775511	0.368393	0.436508	0.325366	0.316286	0.404807	0.607206	0.00326262	0.127906	0.001416	0.000999388	0.009636	0.198862
TSPAN15	ENSG00000099282	5.55382	1.27513	1.53336	1.0953	1.05206	1.05749	1.2443	0.103608	0.0266162	0.616223	0.812553	0.796571	0.189814
H2AFY2	ENSG00000099284	4.59081	1.5439	1.06203	1.33053	1.61062	1.22297	1.26808	0.00317022	0.87574	0.0818877	0.00113109	0.282408	0.201068
FAM21A	ENSG00000099290	43.5939	1.2274	1.07253	1.11674	1.39489	1.26986	1.28289	0.0623569	0.759694	0.380815	0.000942852	0.0286984	0.0228914
MAST3	ENSG00000099308	15.362	2.03281	1.85557	2.07697	1.49054	1.54113	1.45564	6.95777e-14	2.62801e-06	1.58769e-14	0.000118627	2.53166e-05	0.000463564
MZF1	ENSG00000099326	14.4997	1.32353	1.4668	0.802624	1.17221	1.6154	0.945599	0.0221182	0.0225973	0.110146	0.264203	1.93194e-05	0.759871
OCEL1	ENSG00000099330	5.66002	0.975424	1.33974	1.72098	0.775253	0.878453	0.907903	0.94704	0.222961	6.88349e-05	0.150746	0.531797	0.649575
MYO9B	ENSG00000099331	239.009	1.69758	1.64178	1.34027	1.63503	1.62999	1.41479	9.76845e-09	0.000109796	0.00337473	1.38454e-07	1.85235e-07	0.000497089
KCNK6	ENSG00000099337	11.2372	0.997353	1.23573	3.63825	1.28172	1.09098	1.78196	1	0.632467	1.24828e-13	0.313032	0.780912	0.00464521
PSMD8	ENSG00000099341	140.565	1.78576	1.49292	1.8242	1.99985	1.47677	1.55094	5.72408e-11	0.00216156	9.01254e-12	1.55982e-15	3.31059e-05	2.16475e-06
FBXL19	ENSG00000099364	18.3584	2.23494	2.34256	2.7822	1.53783	1.39183	1.35924	1.63363e-13	3.07998e-09	6.16356e-22	0.000346664	0.0098745	0.0207772
STX1B	ENSG00000099365	0.65261	0.410889	0.574525	0.898665	0.330083	0.448674	0.482144	0.0021384	0.246362	0.764435	0.000260647	0.00720223	0.0198256
HSD3B7	ENSG00000099377	5.12064	0.917889	0.979481	2.54838	0.954715	1.14102	1.60672	0.6624	1	3.11601e-13	0.858419	0.518729	0.00136893
SETD1A	ENSG00000099381	47.4134	1.4223	1.46282	1.24404	1.04391	1.23735	1.22046	0.0015447	0.0166173	0.0729672	0.804851	0.0964525	0.133196
BCL7C	ENSG00000099385	3.13256	0.684504	0.705635	0.940544	0.647216	0.634724	0.756646	0.013285	0.158285	0.75709	0.00486478	0.00327838	0.107451
EFNA2	ENSG00000099617	0.120356	0.388338	0.0167083	0.915115	0.083758	0.0812387	0.0167083	0.0362682	0.00215377	0.885121	0.000108736	8.26627e-05	1.64345e-05
CIRBP	ENSG00000099622	82.3541	0.579388	0.746283	0.939218	0.759942	0.531082	0.644472	0.00622343	0.426284	0.820791	0.220575	0.00157454	0.0393148
ATP5D	ENSG00000099624	29.272	1.04696	0.647181	1.71534	1.51045	0.947814	0.941251	0.938069	0.385382	0.0368641	0.14684	0.926879	0.913049
C19orf26	ENSG00000099625	0.825464	1.42341	2.15999	4.68605	0.857314	1.12022	1.15712	0.280815	0.0453495	2.91853e-12	0.710458	0.804798	0.734794
PRKY	ENSG00000099725	10.3933	0.769786	0.9594	0.760524	0.749178	1.03111	0.829175	0.0568179	0.90818	0.0457098	0.0357036	0.901016	0.229691
HNRNPM	ENSG00000099783	324.8	0.823118	0.719957	0.822125	0.955701	0.747891	0.746313	0.158296	0.0902452	0.150786	0.802615	0.027181	0.0274472
MARCH2	ENSG00000099785	9.65425	0.606015	0.64014	1.01249	0.63044	0.546205	0.620996	0.000435865	0.0416167	0.995707	0.00145335	2.37348e-05	0.00127133
NDUFB7	ENSG00000099795	25.4471	1.19129	0.957034	2.12742	1.60927	1.05796	1.02533	0.541568	0.976149	0.000232529	0.0380442	0.89632	0.99427
TECR	ENSG00000099797	53.7028	1.24561	1.24911	1.59871	0.919798	1.05673	1.04887	0.0836626	0.261571	1.91816e-05	0.608858	0.748409	0.798978
TIMM13	ENSG00000099800	32.2123	1.08343	0.742782	1.22599	1.65891	1.24879	1.23918	0.731431	0.371459	0.317032	0.00278769	0.29825	0.328057
CDC34	ENSG00000099804	54.2161	1.31293	1.24174	2.13879	1.30105	1.21988	1.15635	0.0462733	0.348792	4.02197e-11	0.0593238	0.19967	0.397353
CEP170B	ENSG00000099814	19.0664	1.19989	1.64873	1.80924	0.889778	1.1846	1.06168	0.216906	0.00288176	3.38159e-07	0.489304	0.280645	0.753519
POLR2E	ENSG00000099817	52.7606	1.69218	1.38358	1.11886	1.61245	1.12507	1.09801	4.07459e-08	0.0311078	0.382716	9.35789e-07	0.388131	0.536099
POLRMT	ENSG00000099821	34.0011	1.52261	1.39584	2.2781	1.35597	1.41354	1.20896	0.00595941	0.172501	1.93914e-09	0.0672762	0.0345703	0.335856
HCN2	ENSG00000099822	3.79561	0.760309	0.737679	0.594684	0.477487	0.560717	0.503752	0.24097	0.437485	0.0160299	0.000482761	0.00761133	0.00164451
IZUMO4	ENSG00000099840	0.911473	3.18572	4.71859	3.40314	2.18907	3.69511	2.33399	7.59418e-08	2.70876e-09	2.27723e-08	0.00171404	4.88212e-10	0.000853933
RASSF7	ENSG00000099849	3.13029	0.550435	0.475421	1.13371	0.41314	0.458521	0.531682	0.0118463	0.0390125	0.63265	0.00018742	0.00107497	0.0106557
GADD45B	ENSG00000099860	9.63034	0.91144	0.601034	1.1261	1.19912	0.872135	0.907413	0.59279	0.0195314	0.497483	0.263228	0.475023	0.645921
PALM	ENSG00000099864	0.58735	0.750522	0.522544	1.76806	0.737346	0.884764	0.886676	0.406584	0.218298	0.0246925	0.39355	0.761787	0.781202
MADCAM1	ENSG00000099866	0.323289	0.560673	0.582794	1.16003	0.488717	0.318422	1.36262	0.18974	0.492125	0.750908	0.114284	0.0130951	0.508994
MKNK2	ENSG00000099875	35.1428	1.94565	2.02081	2.61992	1.20925	1.50018	1.33091	2.92613e-10	6.38536e-07	2.1554e-21	0.161454	0.000414722	0.0229231
ARVCF	ENSG00000099889	1.27733	0.212508	0.268652	0.463847	0.177298	0.270176	0.221085	8.71867e-11	0.000118975	0.000654045	4.28746e-12	2.06836e-08	1.17349e-09
TRMT2A	ENSG00000099899	33.5627	1.54211	1.55691	1.82695	1.39397	1.43141	1.2808	0.000924524	0.0186355	1.19545e-06	0.0169186	0.00954684	0.110487
ZDHHC8	ENSG00000099904	28.4835	1.00294	1.06315	1.03262	0.73037	0.906983	0.683599	1	0.785801	0.852627	0.00712864	0.518019	0.00109484
KLHL22	ENSG00000099910	6.73298	0.711957	0.691422	0.660626	0.642846	0.727564	0.695722	0.0250911	0.116866	0.00561838	0.00310883	0.0441042	0.0217736
MED15	ENSG00000099917	121.698	1.58348	1.35692	1.1636	1.23312	1.20157	1.19177	3.05477e-07	0.0282872	0.16663	0.0433613	0.092987	0.118129
LZTR1	ENSG00000099949	49.3757	1.66574	1.76297	1.81625	1.28704	1.70317	1.63264	2.65195e-10	1.48775e-07	6.60221e-14	0.00516381	4.142e-11	2.31846e-09
MMP11	ENSG00000099953	0.189825	0.134565	0.102703	0.311133	0.499068	0.2249	0.413353	0.000129632	0.00869482	0.0158134	0.132409	0.0024323	0.0752939
SMARCB1	ENSG00000099956	69.7072	1.47001	1.36608	1.45684	1.42588	1.42831	1.37271	1.48625e-05	0.0194794	2.44394e-05	8.84405e-05	8.94133e-05	0.000724791
P2RX6	ENSG00000099957	0.192767	0.185998	0.0878815	0.264288	0.124195	0.34101	0.00951642	0.000156321	0.00240835	0.00276123	2.87163e-05	0.0101063	8.92933e-08
DERL3	ENSG00000099958	2.17069	0.280763	0.671559	0.754265	0.204996	0.449802	0.825071	7.32054e-08	0.316594	0.26935	1.73619e-10	0.000620394	0.535832
BCL2L13	ENSG00000099968	72.6332	1.44109	1.39528	1.32884	1.46147	1.26405	1.25309	3.85342e-06	0.00345971	0.000515498	1.59456e-06	0.00678123	0.010549
DDT	ENSG00000099977	11.6169	1.27641	1.21479	1.3386	1.47231	1.22681	1.27779	0.080228	0.425139	0.0297786	0.00245202	0.182804	0.0974581
OSM	ENSG00000099985	0.87005	8.65297	4.09084	2.85874	2.86651	3.05991	3.57761	4.53377e-31	1.9425e-06	2.96435e-05	1.85987e-05	3.0741e-06	7.85421e-08
CABIN1	ENSG00000099991	50.2297	0.460064	0.447382	0.452831	0.352282	0.501123	0.435566	4.75913e-15	9.05101e-09	1.67356e-15	4.36181e-25	3.23682e-12	9.95247e-17
TBC1D10A	ENSG00000099992	0.362572	1.01412	0.923483	1.88528	1.1948	1.4836	1.18231	1	0.956665	0.0355902	0.655758	0.273313	0.713097
SUSD2	ENSG00000099994	0.0853508	0.169523	0.186057	0.290949	0.181865	0.0201476	0.0201476	0.00236189	0.0718968	0.0305046	0.00459116	2.6911e-05	0.000111871
SF3A1	ENSG00000099995	164.272	1.59284	1.32703	1.49908	1.32641	1.25001	1.2781	4.26528e-09	0.0218666	4.84162e-07	0.000929166	0.0134904	0.0059907
GGT5	ENSG00000099998	0.611439	0.200119	0.141371	0.127909	0.070204	0.1653	0.0155063	4.03964e-07	9.51066e-05	6.8969e-09	6.54499e-12	5.68164e-08	4.03441e-15
SEC14L2	ENSG00000100003	0.429823	1.27307	0.591235	1.89637	1.32616	1.32312	2.45382	0.517256	0.461964	0.0266583	0.458522	0.479344	0.000653221
PPIL2	ENSG00000100023	46.6925	1.06986	1.01776	0.78551	0.950025	0.996517	0.917437	0.551454	0.972297	0.00769942	0.644753	1	0.472867
YPEL1	ENSG00000100027	1.24587	0.212341	0.242274	0.249179	0.249157	0.245906	0.273467	5.74822e-14	1.62562e-06	3.48073e-11	1.11354e-11	5.45392e-12	4.89824e-10
PES1	ENSG00000100029	96.7676	1.48547	1.22962	2.02021	1.83795	1.37272	1.35318	0.0246065	0.554196	8.34969e-06	0.000185163	0.0993401	0.125556
MAPK1	ENSG00000100030	206.126	1.36077	1.41364	1.17456	1.27197	1.26921	1.26029	0.006446	0.0323864	0.208071	0.045836	0.0524668	0.0653056
GGT1	ENSG00000100031	88.395	1.01268	0.833679	1.11829	0.767919	0.768897	0.771422	0.982764	0.357872	0.384933	0.0208268	0.0235543	0.0275397
PRODH	ENSG00000100033	0.108591	0.356917	0.469667	0.427602	0.164931	0.0888562	0.18364	0.0322314	0.351586	0.095707	0.001926	0.000227981	0.00574184
PPM1F	ENSG00000100034	38.9779	0.949847	0.937927	0.770452	0.950262	0.908208	0.771863	0.699003	0.759694	0.0150982	0.708896	0.495847	0.0205562
SLC35E4	ENSG00000100036	3.06905	1.53815	1.21817	1.49225	1.3687	1.34199	1.50736	0.0443155	0.668213	0.0674692	0.189487	0.241538	0.0747316
DGCR14	ENSG00000100056	16.1682	1.2858	1.18406	1.61256	1.01484	1.10936	0.97913	0.0296616	0.420211	3.78425e-06	0.975789	0.501302	0.949353
MFNG	ENSG00000100060	9.81162	1.29459	1.34699	1.5533	0.94446	1.12128	1.05851	0.0959929	0.197042	0.00144512	0.792695	0.571763	0.807399
SLC25A1	ENSG00000100075	20.6526	1.08625	1.13879	1.66911	1.12101	1.06064	1.10265	0.657593	0.696095	0.000226569	0.565039	0.79942	0.649575
ADRBK2	ENSG00000100077	19.9298	3.74284	3.59384	1.80056	3.72037	3.2709	2.44703	3.02821e-22	2.88413e-13	0.000114873	5.69778e-22	9.32475e-18	5.64832e-10
LGALS2	ENSG00000100079	0.0515372	4.44118	9.56283	6.58227	8.18649	6.81985	2.83888	0.111513	0.0256894	0.0263347	0.00658949	0.0204335	0.437244
GGA1	ENSG00000100083	56.813	2.46727	2.41151	2.24382	2.39594	2.13447	1.94592	6.73832e-28	3.81716e-16	4.5393e-22	5.69454e-26	2.0374e-19	8.83109e-15
HIRA	ENSG00000100084	7.81349	1.17033	1.12013	1.65812	1.4229	1.41114	1.3471	0.466796	0.759694	0.00262165	0.0566549	0.0694133	0.140537
SH3BP1	ENSG00000100092	67.9864	2.01251	1.68999	1.37649	1.71675	1.43628	1.24035	2.06656e-17	6.03996e-06	0.000424311	1.91371e-10	5.85869e-05	0.0344278
LGALS1	ENSG00000100097	624.214	1.7458	1.47949	1.63776	1.37556	1.6403	1.30904	0.00197627	0.183388	0.00706488	0.123606	0.00850881	0.228376
HPS4	ENSG00000100099	22.99	0.920942	1.11524	1.25227	0.881007	0.99112	0.975522	0.483087	0.565685	0.0162799	0.257306	1	0.891592
PIK3IP1	ENSG00000100100	2.76159	0.310755	0.166201	0.254403	0.354444	0.213032	0.399132	6.08011e-11	1.50191e-10	3.28056e-13	6.06172e-09	2.28951e-16	3.64905e-07
RP1-37E16.12	ENSG00000100101	0.146581	0.265456	0.235641	0.497705	0.122553	0.117774	0.196316	0.0428036	0.183423	0.295519	0.00476802	0.00422954	0.0274125
SRRD	ENSG00000100104	19.1917	1.11151	1.12717	1.28261	1.08886	1.09491	1.02164	0.387793	0.563421	0.0144149	0.514837	0.501527	0.930343
PATZ1	ENSG00000100105	14.9362	0.751543	0.660519	0.550207	0.710993	0.578571	0.609352	0.0117799	0.0107802	4.43403e-08	0.00240773	5.39881e-07	8.30093e-06
TRIOBP	ENSG00000100106	10.5754	0.585659	0.534691	0.454532	0.702948	0.51584	0.490059	2.41045e-05	0.000685441	7.54311e-10	0.00771887	2.04088e-07	3.27354e-08
TFIP11	ENSG00000100109	42.6207	1.24163	1.09932	1.42642	1.30191	1.2015	1.21817	0.0474575	0.688071	0.000340922	0.0125715	0.119812	0.0924377
GCAT	ENSG00000100116	1.28962	0.835875	1.34564	3.39235	1.12521	1.19008	1.71477	0.615405	0.602452	8.44923e-08	0.76353	0.631294	0.0672445
GGTLC2	ENSG00000100121	8.49349	1.06682	0.946968	1.68707	0.809714	0.722267	0.780026	0.853499	0.951513	0.0140018	0.46543	0.235626	0.401421
CRYBB1	ENSG00000100122	10.4725	0.443607	0.325348	0.232383	0.420828	0.310247	0.267655	1.20672e-08	6.17416e-08	5.95467e-22	1.66957e-09	1.28965e-15	1.42002e-18
ANKRD54	ENSG00000100124	16.5343	1.32737	1.18056	1.55448	1.24824	1.0519	0.990807	0.0628766	0.57565	0.00144512	0.180069	0.834054	1
EIF3L	ENSG00000100129	122.813	1.26818	1.13254	0.756047	1.22091	0.986843	0.944008	0.0357064	0.580184	0.0151581	0.0942816	0.985805	0.708318
NHP2L1	ENSG00000100138	55.0227	1.23051	1.104	1.37286	1.38238	1.21876	1.19267	0.0986658	0.696095	0.00550047	0.00489984	0.135274	0.207807
MICALL1	ENSG00000100139	63.1676	2.369	2.44253	2.45317	2.28146	2.12417	2.40074	2.41761e-28	1.35388e-18	1.33511e-30	9.41535e-26	2.15502e-21	5.74633e-29
CCDC134	ENSG00000100147	2.81046	0.920173	0.859344	1.60644	0.842777	1.11888	1.49611	0.698052	0.696095	0.0020058	0.424755	0.625878	0.0150302
DEPDC5	ENSG00000100150	15.1084	1.6654	1.52589	1.22532	1.36666	1.46756	1.32403	3.44006e-07	0.00396894	0.0884099	0.0044137	0.000299737	0.0152358
PICK1	ENSG00000100151	12.3412	1.31834	1.83374	2.2604	1.39383	1.62905	1.64373	0.0330272	9.27084e-05	6.07391e-14	0.00847054	3.29148e-05	2.85802e-05
TTC28	ENSG00000100154	15.4075	3.14	3.69886	4.25545	2.66652	3.49528	3.27863	3.72527e-20	6.75697e-17	8.69057e-33	1.40868e-14	3.12651e-24	1.93977e-21
SLC16A8	ENSG00000100156	0.0530215	0.0401578	0.370846	0.0401578	0.199386	1.28537	0.223164	0.0372279	0.682564	0.0494988	0.235325	0.87543	0.30795
CENPM	ENSG00000100162	4.73292	0.805416	1.07362	1.19337	0.355225	0.49705	0.667798	0.468573	0.921578	0.555619	5.58514e-05	0.00770602	0.168858
SEPT3	ENSG00000100167	6.51309	1.18681	0.906371	1.80938	0.623408	0.932809	0.806698	0.367987	0.762451	4.95704e-05	0.00659245	0.775353	0.304258
TPTEP1	ENSG00000100181	4.69108	1.5871	1.40296	1.49347	1.22082	1.59627	1.61071	0.00687152	0.238743	0.0242682	0.355076	0.007339	0.00710249
KDELR3	ENSG00000100196	9.5887	0.535405	1.52234	3.07412	0.494551	1.28821	3.36035	0.00148086	0.132634	4.93258e-13	0.000371141	0.244011	4.29553e-15
CYP2D6	ENSG00000100197	0.22106	0.729462	1.10622	0.548557	0.349313	0.387265	0.447627	0.5451	0.940805	0.237063	0.0386599	0.0633465	0.14079
DDX17	ENSG00000100201	559.87	1.08891	1.04318	0.71492	0.89274	1.08512	0.877006	0.613938	0.918093	0.0204272	0.529601	0.650158	0.488306
DMC1	ENSG00000100206	2.23336	0.569509	0.860329	0.814332	0.704019	1.01215	1.32729	0.0102429	0.755299	0.421935	0.141508	1	0.227724
TCF20	ENSG00000100207	52.7944	0.848412	0.861646	0.971104	0.689412	0.831274	0.799468	0.184888	0.488661	0.863715	0.000691003	0.14246	0.0671595
HSCB	ENSG00000100209	7.1016	1.35106	1.22702	1.34147	1.46901	1.20317	1.1228	0.0611727	0.49466	0.069423	0.0123736	0.334357	0.60687
CBY1	ENSG00000100211	6.4791	0.951934	0.957969	1.60739	0.948484	0.840408	0.910344	0.828591	0.930534	0.000583154	0.817842	0.369764	0.649575
TOMM22	ENSG00000100216	56.3851	1.16528	0.902781	1.01224	1.44845	1.20693	1.08722	0.373003	0.759694	0.998906	0.00941314	0.278377	0.661732
RSPH14	ENSG00000100218	0.162477	0.294481	0.223015	0.35868	0.216636	0.359832	0.244596	0.0492512	0.154858	0.109883	0.0204245	0.115196	0.0428264
XBP1	ENSG00000100219	71.2069	2.03735	2.97553	4.21758	1.94638	2.16802	3.28264	1.78558e-19	2.23471e-29	2.26116e-84	5.73519e-17	4.76819e-23	3.80065e-56
RTCB	ENSG00000100220	50.0159	1.1716	1.16876	1.48342	1.38621	1.08456	1.28042	0.218549	0.46927	0.000188056	0.00303016	0.62148	0.0402531
JOSD1	ENSG00000100221	55.1432	1.50992	1.81468	1.75835	1.36524	1.58161	1.75432	0.00124369	0.000345508	3.27128e-06	0.0222757	0.000306969	5.07139e-06
FBXO7	ENSG00000100225	106.485	1.64113	1.69376	2.01471	1.47999	1.50322	1.37931	1.34616e-08	8.21631e-06	7.50808e-17	1.39271e-05	6.08906e-06	0.000669124
GTPBP1	ENSG00000100226	33.6417	1.59648	1.74119	1.56955	1.1519	1.14639	1.35531	3.14031e-06	3.7882e-05	7.97913e-06	0.275261	0.314291	0.00620663
POLDIP3	ENSG00000100227	53.7959	1.66432	1.39794	1.32497	1.50359	1.27171	1.18323	1.55723e-10	0.00524178	0.00109757	6.75566e-07	0.00799883	0.0948126
RAB36	ENSG00000100228	1.01643	0.834159	0.617372	0.441211	0.497451	0.623628	0.782403	0.532456	0.243458	0.00157221	0.00605873	0.0746341	0.437548
PPP6R2	ENSG00000100239	50.6275	1.37368	1.48977	1.33456	1.56599	1.34948	1.26713	0.00214332	0.00494968	0.00595126	5.22688e-06	0.00492647	0.0384295
SBF1	ENSG00000100241	42.9623	1.17439	1.16062	1.34646	0.906659	0.944204	0.923823	0.117645	0.381865	0.00100837	0.414718	0.648083	0.549255
SUN2	ENSG00000100242	211.247	0.598467	0.590133	0.788916	0.541701	0.550339	0.546602	0.000170255	0.00906887	0.113778	6.43334e-06	1.25153e-05	1.08117e-05
CYB5R3	ENSG00000100243	248.124	1.78155	1.40047	1.1615	1.54514	1.39718	1.39113	5.53386e-05	0.165406	0.427281	0.004077	0.0406859	0.0467564
LMF2	ENSG00000100258	26.3601	1.13996	1.25773	1.37335	0.900014	0.914197	1.08276	0.265855	0.152223	0.00116959	0.419097	0.51898	0.582804
RHBDD3	ENSG00000100263	11.7667	1.21067	1.24409	1.59818	1.19726	1.10675	1.00982	0.222232	0.371892	0.000254988	0.261552	0.608447	1
PACSIN2	ENSG00000100266	286.061	1.1438	0.892182	0.680838	1.07853	0.770424	0.782166	0.313503	0.646718	0.000798791	0.608858	0.036229	0.0545195
TTLL1	ENSG00000100271	5.88251	0.765111	0.640339	1.07192	0.801302	0.730833	0.817028	0.0820142	0.0442085	0.693234	0.176862	0.0436708	0.247088
AP1B1	ENSG00000100280	123.645	1.0175	0.855855	0.75424	0.960954	0.767135	0.774825	0.931147	0.364628	0.00283045	0.762158	0.00662827	0.0100843
TOM1	ENSG00000100284	105.013	2.38373	2.2864	2.11469	1.78107	2.21303	1.67768	1.75174e-26	1.35433e-14	1.64086e-19	1.28684e-11	5.30294e-22	2.59857e-09
CHKB	ENSG00000100288	0.0435868	0.0495361	0.457453	0.271456	0.645807	0.240911	0.722096	0.0106537	0.620152	0.175316	0.608858	0.136136	0.728242
BIK	ENSG00000100290	6.77352	0.449974	0.217338	0.263201	0.435062	0.236406	0.242539	0.000136154	1.21035e-06	5.38643e-10	7.81268e-05	2.74059e-11	8.68832e-11
HMOX1	ENSG00000100292	128.846	2.06355	0.692758	0.598795	2.03536	0.765012	0.443491	7.1811e-17	0.0145762	2.32104e-07	3.2455e-16	0.0124208	3.86217e-16
MCAT	ENSG00000100294	7.04538	1.45004	1.27109	1.25306	1.3394	1.06981	1.08228	0.00836477	0.340563	0.157174	0.0539425	0.745812	0.692528
THOC5	ENSG00000100296	35.0068	1.4479	1.33824	1.4618	1.40827	1.54307	1.53505	0.000198981	0.059181	0.000129548	0.000756008	9.87496e-06	1.55077e-05
MCM5	ENSG00000100297	79.2287	0.982552	0.809469	0.669091	0.841023	0.816375	0.900525	0.932402	0.182796	1.99484e-05	0.105765	0.054784	0.408496
APOBEC3H	ENSG00000100298	0.484711	0.0988738	0.275214	0.150806	0.0330385	0.173595	0.186025	5.8873e-13	0.00112611	1.31989e-09	2.06913e-16	1.71574e-09	2.80132e-08
ARSA	ENSG00000100299	28.5555	0.860317	0.684363	0.824872	0.725499	0.627492	0.515804	0.413516	0.119899	0.265161	0.0480825	0.00271679	1.34574e-05
TSPO	ENSG00000100300	11.9401	1.91029	1.55201	1.85251	1.94909	1.3722	1.32029	1.6766e-06	0.037998	6.29456e-06	7.95892e-07	0.047735	0.100669
RASD2	ENSG00000100302	8.51119	0.0776551	0.0583465	0.0996442	0.0706856	0.04558	0.083137	1.09476e-49	7.74131e-29	3.99488e-42	2.4697e-51	6.05206e-62	2.55428e-46
TTLL12	ENSG00000100304	54.1722	1.86823	1.59654	1.50302	1.15281	1.34269	1.20977	3.55394e-13	0.000143451	6.74526e-06	0.213396	0.00235258	0.0810759
CBX7	ENSG00000100307	10.5274	0.454392	0.578858	0.745324	0.423701	0.444829	0.549205	1.95e-10	0.00267309	0.0248245	7.22698e-12	8.71622e-11	2.17436e-06
PDGFB	ENSG00000100311	0.343572	2.42281	4.38833	5.14191	2.90282	5.14569	9.27592	0.0476308	0.00316169	3.51281e-06	0.011787	1.90935e-06	3.07779e-13
ACR	ENSG00000100312	0.0195846	0.438708	0.438708	8.30181	2.19885	7.21721	2.42389	0.59279	0.759694	0.0194861	0.608858	0.0355291	0.599954
CABP7	ENSG00000100314	0.182208	0.176533	0.102712	0.159054	0.454531	0.315461	0.313923	0.00455117	0.0317061	0.00457604	0.185989	0.0548978	0.0671595
RPL3	ENSG00000100316	709.163	1.22044	0.982588	0.877749	1.45726	1.01713	0.939457	0.0958544	0.99712	0.326594	0.000383126	0.962583	0.681805
ZMAT5	ENSG00000100319	6.5756	1.55792	1.17831	1.3332	1.89726	1.23389	1.27686	0.00242696	0.6164	0.0753324	3.39332e-06	0.249626	0.177542
RBFOX2	ENSG00000100320	41.7667	1.02639	1.14698	1.32359	1.04612	1.25966	1.26894	0.883581	0.476984	0.00414996	0.744826	0.0272263	0.0234791
ASCC2	ENSG00000100325	88.8769	1.42087	1.36355	1.40879	1.16896	1.22424	1.26357	3.04563e-05	0.0122946	4.91102e-05	0.11838	0.0338366	0.0119413
MIEF1	ENSG00000100335	94.0773	1.48835	1.41977	1.5147	1.56013	1.40053	1.36435	8.7859e-06	0.00716082	2.94663e-06	4.95524e-07	0.000285088	0.00106986
APOL1	ENSG00000100342	17.812	0.42327	0.332268	0.657019	0.421795	0.456132	0.621575	8.40626e-12	1.23406e-09	0.00102085	8.62025e-12	4.88117e-10	0.000249024
PNPLA3	ENSG00000100344	8.96651	1.37241	2.58262	3.71442	0.920726	2.0324	2.13392	0.112438	9.97523e-06	1.33315e-17	0.75681	2.89474e-05	7.2523e-06
MYH9	ENSG00000100345	1325.78	1.5317	1.3771	1.31355	1.31657	1.29771	1.3654	0.000224168	0.0777041	0.0284729	0.0299406	0.0458924	0.0133502
TXN2	ENSG00000100348	61.6724	1.70454	1.53776	1.76284	1.53389	1.36251	1.25934	1.56256e-05	0.0196954	3.46295e-06	0.000890653	0.0268343	0.133711
FOXRED2	ENSG00000100350	29.164	1.75166	1.58175	1.19843	1.43866	1.20679	1.34755	2.10361e-06	0.00834695	0.215157	0.00447299	0.22774	0.0301442
GRAP2	ENSG00000100351	0.295899	0.0653485	0.183119	0.101317	0.00539556	0.0468524	0.078719	6.82009e-08	0.00943334	2.83759e-06	9.57031e-11	2.13552e-08	1.13228e-06
EIF3D	ENSG00000100353	288.608	1.43003	1.07643	1.25179	1.7408	1.08846	1.01091	0.0139554	0.811236	0.161597	4.09143e-05	0.660504	1
TNRC6B	ENSG00000100354	39.4741	0.866471	0.815999	0.899832	0.75858	0.771984	1.0601	0.339867	0.380189	0.497483	0.0402318	0.0623451	0.742324
SGSM3	ENSG00000100359	27.7193	1.33163	1.34999	1.641	0.929101	1.12905	0.925235	0.0157509	0.0897251	4.49514e-06	0.621925	0.428902	0.649575
IFT27	ENSG00000100360	10.9247	0.41802	0.613987	0.794271	0.521461	0.577377	0.635849	8.98973e-12	0.0104322	0.099781	3.48888e-07	1.96136e-05	0.000633143
PVALB	ENSG00000100362	0.352853	0.112125	0.00481813	0.155805	0.101842	0.155361	0.0703681	9.46079e-08	1.07712e-06	4.57421e-06	9.64929e-08	2.41602e-06	3.07187e-08
KIAA0930	ENSG00000100364	238.688	1.49094	1.2081	1.21708	1.3213	1.12326	0.911665	2.66148e-05	0.270074	0.0668506	0.00608815	0.370712	0.52407
NCF4	ENSG00000100365	105.055	0.923637	0.976344	0.620891	0.965694	0.932569	0.671452	0.59279	0.964943	1.49328e-05	0.847088	0.634338	0.000474701
CSF2RB	ENSG00000100368	36.8923	1.13293	1.10194	0.721175	1.04619	0.941487	0.917924	0.491654	0.759694	0.0381749	0.850855	0.788595	0.665101
SLC25A17	ENSG00000100372	15.8459	1.47739	1.33192	1.05991	1.38609	1.22597	1.30183	0.000221328	0.0901546	0.686865	0.00307766	0.104814	0.0270148
KCTD17	ENSG00000100379	22.3501	2.02963	1.48571	1.66011	1.32874	1.42675	1.23256	6.61247e-14	0.00680841	2.98584e-07	0.00944478	0.000765633	0.0874518
ST13	ENSG00000100380	456.544	1.7034	1.35462	1.90494	1.47783	1.32192	1.18809	9.64655e-09	0.0401049	1.24901e-12	5.69037e-05	0.00739343	0.150128
IL2RB	ENSG00000100385	0.965604	1.49731	1.17172	1.99172	0.87497	0.664529	1.08798	0.224088	0.801108	0.0179013	0.764318	0.315721	0.884812
RBX1	ENSG00000100387	19.8418	1.137	1.37165	1.43852	1.29244	1.09366	1.06114	0.393986	0.0884311	0.00241322	0.0499174	0.622649	0.742324
L3MBTL2	ENSG00000100395	45.0014	1.24595	1.1638	1.55026	1.18639	1.19983	1.07573	0.108917	0.552973	0.000226344	0.245984	0.230744	0.668392
CHADL	ENSG00000100399	0.759757	0.378631	0.371646	0.352102	1.00664	0.828636	0.541594	0.0158244	0.126074	0.0111139	1	0.695155	0.17351
RANGAP1	ENSG00000100401	43.1186	1.24699	1.32253	2.1162	0.971555	1.0558	1.08809	0.183976	0.250633	1.00708e-08	0.931098	0.819382	0.671883
ZC3H7B	ENSG00000100403	53.969	1.55609	1.45886	1.38812	1.238	1.2541	1.18494	8.48833e-07	0.00375897	0.0004576	0.0381788	0.0279881	0.134276
PHF5A	ENSG00000100410	41.1963	1.62377	1.60366	1.95223	1.35022	1.36173	1.40887	1.25175e-07	0.000220343	4.05243e-14	0.00253378	0.00197893	0.000518107
ACO2	ENSG00000100412	97.8168	1.84642	1.48572	1.62518	1.79098	1.45507	1.45582	9.06593e-13	0.00191316	3.50517e-08	1.58791e-11	4.69007e-05	5.1045e-05
POLR3H	ENSG00000100413	53.5183	1.61399	1.34278	1.34785	1.62241	1.38986	1.41209	1.58902e-07	0.0419022	0.00225825	1.24072e-07	0.000763162	0.000419212
PMM1	ENSG00000100417	7.54917	0.873925	0.923779	1.90554	0.923699	1.05433	1.16743	0.59279	0.867038	0.000313456	0.781182	0.885588	0.56709
DESI1	ENSG00000100418	47.4426	2.0214	1.58287	1.64046	1.98683	1.66708	1.57972	3.7448e-18	9.60961e-05	4.64759e-09	3.30411e-17	1.36856e-09	1.14292e-07
CERK	ENSG00000100422	65.0734	0.890645	0.929947	1.00623	0.9146	0.826729	0.821416	0.24026	0.696095	1	0.400837	0.0403999	0.0356293
BRD1	ENSG00000100425	37.2626	0.782201	0.859579	1.0532	0.74866	0.779604	0.757154	0.0202882	0.435899	0.681103	0.00558336	0.0215265	0.00978296
ZBED4	ENSG00000100426	35.1075	1.27746	1.44332	1.37148	1.22767	1.33645	1.36461	0.039319	0.0214234	0.00499018	0.10282	0.0133812	0.00775256
MLC1	ENSG00000100427	4.92326	0.109732	0.0704229	0.0179856	0.107949	0.0444538	0.0669997	4.71722e-44	7.41534e-28	3.56075e-74	1.28507e-43	4.35418e-64	8.12367e-53
KCNK10	ENSG00000100433	0.337875	0.0593513	0.16595	0.157486	0.0835192	0.0808883	0.0270051	7.72815e-11	0.000835776	9.70217e-07	2.48564e-09	1.41898e-09	3.94496e-11
ABHD4	ENSG00000100439	52.7561	0.468703	0.332554	0.429034	0.368772	0.367037	0.419294	3.8267e-09	2.48956e-09	5.24745e-11	1.55933e-14	1.24186e-14	2.20468e-11
SDR39U1	ENSG00000100445	10.1303	1.01712	1.29195	1.10422	0.721803	0.991432	0.778092	0.962664	0.165768	0.498063	0.00956217	1	0.0670408
CTSG	ENSG00000100448	3.17833	0.579239	0.196862	0.135661	0.733255	0.193965	0.137323	0.000692375	1.61292e-10	5.19383e-25	0.0749353	3.96591e-20	1.32158e-24
GZMB	ENSG00000100453	0.225004	2.76824	2.32675	9.49526	1.16256	2.53609	4.02437	0.0600234	0.378012	2.35724e-08	0.893953	0.115416	0.00608207
RBM23	ENSG00000100461	123.931	1.38896	1.29462	1.16338	1.47642	1.3788	1.27746	0.000125054	0.0504297	0.125896	3.55239e-06	0.000224805	0.00823295
PRMT5	ENSG00000100462	71.5031	2.04388	1.71563	1.86715	1.87404	1.58073	1.66153	1.81045e-16	1.01616e-05	1.41429e-12	1.06394e-12	6.53087e-07	2.517e-08
COCH	ENSG00000100473	2.51034	0.26663	0.506541	0.342285	0.388999	0.304453	0.439244	3.64174e-10	0.0282427	3.26668e-07	4.77366e-06	1.45207e-08	9.47668e-05
POLE2	ENSG00000100479	6.82	0.852525	1.23355	0.837254	0.93942	1.18122	1.3839	0.314929	0.363671	0.256363	0.728568	0.293174	0.0154614
VCPKMT	ENSG00000100483	5.5492	1.23728	1.59235	1.49971	1.39601	1.60737	1.59152	0.212046	0.0242743	0.00578974	0.0308197	0.000916928	0.00154888
SOS2	ENSG00000100485	73.1483	0.604859	0.721789	0.740529	0.648526	0.771705	0.871764	1.9896e-07	0.0289389	0.00266511	9.39153e-06	0.0132067	0.259993
CDKL1	ENSG00000100490	3.59636	0.843948	1.23925	1.52554	0.761564	0.918404	1.37857	0.406915	0.491156	0.00708023	0.162522	0.709331	0.068822
PYGL	ENSG00000100504	48.8146	0.489575	0.503299	0.533286	0.471745	0.48376	0.439635	2.5995e-13	7.14231e-07	1.23802e-10	1.73861e-14	1.22653e-13	8.97313e-17
PSMC6	ENSG00000100519	104.4	1.33871	1.31891	1.42675	1.59531	1.33116	1.25697	0.00334534	0.0640973	0.000210816	4.98284e-07	0.00492647	0.035069
GNPNAT1	ENSG00000100522	47.2568	1.21157	1.18444	1.21994	1.42287	1.40755	1.46351	0.0848959	0.362145	0.0702124	0.000393652	0.000695476	0.000132515
CDKN3	ENSG00000100526	23.8522	0.377576	0.658144	0.463761	0.284011	0.494358	0.497962	1.5399e-08	0.138447	7.67107e-06	6.70495e-13	5.17286e-05	6.98263e-05
CNIH1	ENSG00000100528	94.4382	1.35286	1.28569	1.1935	1.14201	1.16699	1.12423	0.00791554	0.167198	0.164624	0.340521	0.26478	0.444004
ATP6V1D	ENSG00000100554	53.5921	1.52206	1.36316	1.86212	1.67452	1.52173	1.40353	5.3045e-06	0.0285839	1.65992e-12	1.07554e-08	6.45048e-06	0.000504891
PLEK2	ENSG00000100558	1.30007	0.277955	0.314614	0.298237	0.154824	0.310751	0.443428	6.06523e-08	0.000872652	5.58902e-07	1.13217e-12	7.28655e-07	0.000665451
PIGH	ENSG00000100564	8.06574	1.36609	1.62652	1.59981	1.88357	1.71035	1.8077	0.0307748	0.010336	0.000439932	6.15034e-07	4.26392e-05	5.84129e-06
LRRC74A	ENSG00000100565	0.0569803	0.439411	0.333153	0.0360761	0.0360761	0.880297	0.199711	0.344236	0.489346	0.0113358	0.00882824	0.928502	0.128734
PSMA3	ENSG00000100567	70.5093	1.56265	1.25012	1.53251	1.70941	1.13731	1.22963	0.000508102	0.348125	0.000923579	1.88382e-05	0.480884	0.201068
VTI1B	ENSG00000100568	96.4641	1.29025	1.12181	1.19546	1.4042	1.15291	1.05341	0.0029052	0.504522	0.0503425	3.65664e-05	0.159781	0.655675
TIMM9	ENSG00000100575	17.4476	1.20126	1.07112	1.15148	1.43864	1.4895	1.35188	0.115474	0.759694	0.251209	0.000363709	7.85283e-05	0.00544986
KIAA0586	ENSG00000100578	26.371	0.607776	0.773237	0.655059	0.643946	0.713482	0.942885	3.21399e-06	0.150218	9.12821e-05	4.78495e-05	0.00255658	0.691248
TMED8	ENSG00000100580	29.4854	1.30805	1.30688	1.109	1.12663	1.2467	1.235	0.0452722	0.194079	0.525465	0.478314	0.132162	0.1621
AHSA1	ENSG00000100591	155.987	2.75158	2.26751	3.13722	2.2294	2.50403	2.04783	1.69116e-38	3.80125e-15	1.54781e-49	9.05613e-24	2.03984e-31	8.10411e-19
DAAM1	ENSG00000100592	22.1171	0.57877	0.904678	1.351	0.489822	0.770657	0.99722	6.73188e-08	0.6585	0.00213765	2.75903e-12	0.0177312	1
SPTLC2	ENSG00000100596	35.5819	0.697739	0.85339	1.06257	0.705227	0.903739	0.957661	0.000266668	0.390803	0.616223	0.000469575	0.435893	0.770015
RIN3	ENSG00000100599	13.8997	1.82587	1.75418	1.62333	1.80131	1.33688	1.54045	1.65483e-08	0.000167993	1.23289e-05	4.58302e-08	0.0193633	0.000180417
LGMN	ENSG00000100600	6.84948	2.00275	3.00403	5.01898	1.67108	2.53974	3.11554	7.41276e-08	2.61071e-12	1.48773e-45	0.000204429	4.40278e-14	5.81964e-21
ALKBH1	ENSG00000100601	13.6714	1.30875	1.16069	1.13461	1.2797	0.954634	0.978778	0.0169207	0.497659	0.345613	0.0344379	0.78996	0.94633
SNW1	ENSG00000100603	153.831	1.17359	0.970857	1.03102	1.21056	1.02713	0.950203	0.104462	0.910804	0.817219	0.0463965	0.872334	0.682256
ITPK1	ENSG00000100605	20.1533	0.921703	0.902744	0.914697	0.725468	0.879961	0.768007	0.541234	0.651175	0.497483	0.00250177	0.323147	0.0187376
DHRS7	ENSG00000100612	41.9539	0.672212	0.702136	1.18043	0.789157	0.981125	1.1499	0.00209506	0.0785875	0.239414	0.0937596	0.963266	0.388025
PPM1A	ENSG00000100614	63.5139	0.803235	0.938796	0.960372	0.959836	0.956832	0.961816	0.0128489	0.749177	0.714541	0.718831	0.70576	0.755133
SIX4	ENSG00000100625	0.30629	0.528406	1.08363	1.27711	0.824412	0.244032	0.508974	0.206281	0.97085	0.616223	0.729282	0.00826239	0.223426
GALNT16	ENSG00000100626	4.65911	0.17688	0.161291	0.118981	0.23718	0.127401	0.221933	1.59128e-22	1.18567e-12	7.96525e-29	7.26672e-17	1.50104e-28	1.36107e-17
ASB2	ENSG00000100628	0.748173	0.728159	1.83362	1.09976	0.961429	1.07234	1.37628	0.271849	0.0459607	0.77024	0.948093	0.863823	0.242219
CEP128	ENSG00000100629	11.6642	0.715814	1.00937	0.903002	0.718604	1.05163	1.30755	0.036343	1	0.607083	0.0422529	0.83618	0.101567
HIF1A	ENSG00000100644	47.2644	1.2237	1.34357	0.93359	1.20589	1.33236	1.57849	0.358717	0.364381	0.796503	0.415833	0.180579	0.0157761
KIAA0247	ENSG00000100647	82.1427	1.63352	1.53048	1.15024	1.21867	1.22316	1.06907	2.48987e-06	0.00477037	0.28785	0.115145	0.11516	0.66051
EIF5	ENSG00000100664	329.003	1.04273	0.928951	0.962223	1.34923	1.0141	1.01609	0.737049	0.723846	0.762675	0.00083197	0.963966	0.956995
DICER1	ENSG00000100697	64.6607	0.942517	1.04555	1.01296	1.05785	1.16154	1.30773	0.704069	0.88117	0.986236	0.72572	0.304405	0.0329613
ZFYVE21	ENSG00000100711	13.6309	1.36148	1.17239	1.35662	1.34823	1.32918	1.25424	0.00241598	0.415622	0.00298702	0.00394415	0.0071251	0.048561
MTHFD1	ENSG00000100714	150.593	1.68074	1.55166	1.11186	1.36883	1.6283	1.71286	4.0506e-07	0.00295796	0.446388	0.00487536	2.81432e-06	1.70737e-07
BDKRB1	ENSG00000100739	0.0357057	0.691369	0.0570006	0.312944	0.0570006	0.0570006	0.830379	0.673925	0.180505	0.266496	0.0304345	0.0298988	0.891245
GSKIP	ENSG00000100744	9.50545	0.791252	0.646293	0.747147	0.844891	0.874013	0.856498	0.0863468	0.0219824	0.0282791	0.253961	0.400912	0.334311
VRK1	ENSG00000100749	32.7651	0.612981	0.72108	0.600903	0.773537	0.672723	0.810838	1.65885e-05	0.0693753	7.39884e-06	0.0374041	0.000707531	0.115488
PSMC1	ENSG00000100764	165.423	1.13328	0.999067	1.24826	1.52201	1.05015	1.15432	0.40245	1	0.0882478	0.000310545	0.796354	0.359709
RPS6KA5	ENSG00000100784	3.41632	0.406566	0.790306	0.676039	0.562713	0.71389	0.950852	6.1723e-07	0.501338	0.0377778	0.00164348	0.0878576	0.871614
C14orf93	ENSG00000100802	5.5887	0.761027	0.678297	0.774055	0.569394	0.776537	0.643489	0.056484	0.0668146	0.0798637	3.46613e-05	0.0940163	0.00189962
PSMB5	ENSG00000100804	55.3516	1.89247	1.65899	1.66318	2.11	2.06498	1.83217	1.65887e-14	1.49633e-05	2.56733e-09	7.46058e-20	1.03419e-18	6.67666e-13
YY1	ENSG00000100811	145.827	1.28578	1.37153	1.61928	1.12835	1.19212	1.16075	0.0032373	0.0074004	6.36139e-10	0.231773	0.0635213	0.138295
ACIN1	ENSG00000100813	222.093	1.24844	1.26206	1.44967	1.03697	1.24751	1.03001	0.0585978	0.190622	0.000438849	0.839275	0.0683678	0.890402
CCNB1IP1	ENSG00000100814	23.5302	1.09811	1.15627	0.880504	1.35658	1.0419	1.06567	0.460517	0.454179	0.298735	0.00218975	0.7945	0.649575
TRIP11	ENSG00000100815	73.8487	1.28315	1.35119	1.748	1.2032	1.48555	1.57709	0.0299069	0.0675635	2.68517e-08	0.139452	0.000208375	1.37669e-05
APEX1	ENSG00000100823	290.598	1.15625	0.84067	0.737014	1.26395	1.0227	0.843979	0.215508	0.360286	0.00363636	0.026732	0.918583	0.169876
PABPN1	ENSG00000100836	27.19	1.48248	1.58221	2.18782	1.004	1.13008	0.923653	0.0107795	0.0357318	1.29735e-08	1	0.574761	0.723559
ARHGAP5	ENSG00000100852	1.9283	0.623037	0.888252	1.4417	0.649362	1.23387	1.55099	0.0218769	0.759694	0.0514073	0.0440054	0.353124	0.0186345
CINP	ENSG00000100865	17.8489	1.66654	1.49944	1.78013	1.99888	1.34424	1.5358	1.70183e-05	0.0242743	8.27839e-07	1.31308e-09	0.0285273	0.000632166
SRP54	ENSG00000100883	96.9985	1.17215	1.32916	1.85094	1.45757	1.32991	1.82457	0.1326	0.0385935	2.82408e-13	2.73055e-05	0.00271045	1.50506e-12
CPNE6	ENSG00000100884	0.11675	0.296695	0.173205	0.523907	0.544802	0.23549	0.273653	0.0232818	0.0678425	0.234646	0.256918	0.0123966	0.0352853
CHD8	ENSG00000100888	99.5524	1.20808	1.24253	1.10383	1.3061	1.1706	1.33147	0.132173	0.25167	0.497483	0.0228071	0.249295	0.0154103
PCK2	ENSG00000100889	13.307	2.1465	2.15791	2.95135	2.04152	1.8246	2.07689	3.53938e-13	4.81102e-08	9.11692e-27	2.12864e-11	3.90666e-08	9.80998e-12
DCAF11	ENSG00000100897	20.7009	1.06046	1.16306	1.05006	1.20948	1.15258	1.31347	0.659946	0.454343	0.729268	0.101738	0.268446	0.0128622
NFKBIA	ENSG00000100906	117.99	3.94236	2.76617	2.3087	4.54396	2.95745	2.04933	8.46788e-31	1.95822e-10	2.32032e-11	1.10286e-37	5.53515e-19	2.51138e-08
EMC9	ENSG00000100908	3.62769	0.558628	0.735791	1.09448	0.522256	0.610663	0.68254	0.0014574	0.345206	0.67561	0.000443529	0.00930289	0.0601355
PSME2	ENSG00000100911	43.5881	1.34073	1.12016	1.59836	1.63209	1.51375	1.4602	0.0524574	0.722245	0.000614772	0.000358812	0.00378065	0.0102981
BRMS1L	ENSG00000100916	11.9581	1.28755	1.40893	1.2668	1.31168	1.27824	1.44678	0.105347	0.121087	0.136079	0.0818338	0.13484	0.0129651
SEC23A	ENSG00000100934	25.1975	1.20178	2.19791	2.65779	1.20359	2.00489	2.86543	0.233738	6.28086e-07	1.92103e-17	0.238473	7.41846e-09	3.44265e-20
GMPR2	ENSG00000100938	36.7614	0.994274	1.00891	1.4294	1.02776	1.11576	1.13426	1	1	0.00205057	0.906604	0.501302	0.43184
RABGGTA	ENSG00000100949	17.4065	2.67741	2.32766	2.17183	2.35272	1.87302	1.57241	4.54539e-24	1.30703e-10	1.58081e-14	7.50758e-18	1.40378e-09	4.50371e-05
PLTP	ENSG00000100979	9.93921	1.22219	1.13555	0.985922	1.17379	1.22884	1.37186	0.178804	0.662756	0.987563	0.316415	0.18626	0.0238066
PCIF1	ENSG00000100982	29.0315	1.30599	1.20191	1.15221	1.07361	1.01934	1.00872	0.0134107	0.327193	0.249176	0.608858	0.946338	1
MMP9	ENSG00000100985	1555.82	10.3263	11.3787	12.0284	10.2148	12.9723	10.523	2.12987e-87	5.21233e-69	7.14156e-99	1.2559e-86	7.25049e-105	1.21167e-88
TRPC4AP	ENSG00000100991	70.7347	1.21519	1.27339	1.06297	1.24891	1.17293	1.22078	0.0525569	0.0958658	0.616223	0.0245208	0.14646	0.0567986
ABHD12	ENSG00000100997	126.909	1.37381	1.14476	1.37192	1.6036	1.21778	1.20963	0.00103572	0.489146	0.00104379	2.62759e-07	0.0734696	0.0903725
PROCR	ENSG00000101000	7.07394	0.977624	0.813455	0.909946	0.57307	0.935005	1.12183	0.944623	0.433096	0.602637	6.87853e-05	0.722439	0.541946
GINS1	ENSG00000101003	26.9218	0.738177	0.859831	0.712854	0.614236	0.796069	1.00785	0.0223608	0.565213	0.00960931	0.000130622	0.116304	1
CD40	ENSG00000101017	25.3357	3.93885	2.17874	1.75805	4.23797	2.27903	1.71529	1.90781e-56	2.30303e-10	5.63657e-09	6.97172e-63	3.24204e-19	4.2422e-08
UQCC1	ENSG00000101019	28.8207	1.34956	1.37894	1.19513	1.25321	1.19761	1.19	0.00261731	0.0255918	0.107535	0.0347129	0.118482	0.144016
ZMYND8	ENSG00000101040	36.0393	0.646096	0.691366	0.859944	0.594543	0.773611	0.822198	2.02542e-05	0.0171067	0.197831	3.71394e-07	0.0206398	0.101257
SGK2	ENSG00000101049	0.218527	3.50405	4.89612	3.3702	3.77432	3.46087	2.29755	0.0293779	0.0319367	0.0399325	0.0207222	0.0375141	0.259317
IFT52	ENSG00000101052	10.0635	0.755068	0.94141	0.938077	1.09196	0.904128	1.21007	0.0252067	0.810874	0.667691	0.573865	0.531003	0.162003
MYBL2	ENSG00000101057	92.1914	0.639599	0.587752	0.405426	0.545473	0.521611	0.610732	2.25072e-05	0.000443445	9.28313e-18	6.92933e-09	5.11781e-10	3.54947e-06
NFATC2	ENSG00000101096	30.0369	0.26272	0.203397	0.163396	0.215088	0.230536	0.255078	2.93623e-21	5.56781e-15	1.78388e-34	1.20139e-26	9.82696e-25	8.65192e-22
PABPC1L	ENSG00000101104	5.81125	0.738753	0.903047	0.773867	0.780961	1.05107	0.69618	0.0366018	0.743869	0.0877224	0.106573	0.811967	0.0154608
STK4	ENSG00000101109	113.256	1.79318	1.61718	1.385	1.47975	1.54309	1.40263	3.04699e-10	0.00026065	0.00113743	6.43653e-05	7.83708e-06	0.000914482
SALL4	ENSG00000101115	0.70827	2.06962	2.33698	2.29581	2.36831	2.6709	2.89347	0.00778038	0.0268066	0.00226792	0.00114775	0.000108243	3.37268e-05
DOK5	ENSG00000101134	1.3563	0.0203714	0.0118916	0.203336	0.011611	0.0708688	0.368327	3.23665e-35	1.83958e-18	9.95667e-14	6.15678e-36	5.98552e-26	4.74488e-07
CSTF1	ENSG00000101138	38.2086	1.35451	1.01204	0.869131	1.15615	1.03918	0.933171	0.00404941	1	0.271432	0.248736	0.82764	0.649575
BMP7	ENSG00000101144	0.120127	2.04648	2.25517	3.63361	1.56424	1.9105	1.98975	0.267236	0.428636	0.0129781	0.582382	0.371215	0.360437
RAE1	ENSG00000101146	28.4803	1.05461	0.898939	0.788031	0.925024	0.850429	0.755374	0.671605	0.626939	0.0241544	0.560325	0.173234	0.00879441
TPD52L2	ENSG00000101150	248.917	1.66828	1.59822	1.64779	1.65422	1.69929	1.37232	1.7326e-09	7.38868e-05	4.35546e-09	3.6527e-09	4.36729e-10	0.000617328
DNAJC5	ENSG00000101152	116.096	1.20755	1.24947	1.32932	1.13937	1.06346	0.995063	0.0658117	0.141951	0.00243726	0.247719	0.630665	1
NELFCD	ENSG00000101158	55.4015	1.30306	1.25698	1.08876	1.35302	1.17385	1.11404	0.00310872	0.100893	0.456398	0.000608857	0.121498	0.358692
CTSZ	ENSG00000101160	547.324	2.64571	2.20574	1.94965	1.82211	1.93577	1.44789	3.47449e-25	4.04675e-10	7.11083e-12	1.29085e-09	1.5313e-11	0.000571374
PRPF6	ENSG00000101161	133.993	1.20669	1.01197	1.33707	1.24988	1.00213	1.00711	0.11126	1	0.00655116	0.0523284	1	1
TUBB1	ENSG00000101162	0.814824	0.367474	0.42307	0.249121	0.546193	0.800759	0.921338	0.0147947	0.196279	0.00119355	0.166229	0.640374	0.916118
SLMO2	ENSG00000101166	89.3858	1.43745	1.53444	1.55942	1.43252	1.3398	1.31998	5.97907e-05	0.000525642	4.38502e-07	7.87717e-05	0.00212214	0.00424088
PSMA7	ENSG00000101182	149.152	0.890914	0.77965	1.53924	1.51609	1.12369	1.0939	0.622086	0.514568	0.0194462	0.0280265	0.632343	0.734764
SLCO4A1	ENSG00000101187	30.4145	2.57179	2.10126	1.78632	2.14845	2.21134	1.63451	2.48816e-16	3.52503e-06	2.29715e-06	1.08122e-10	1.79686e-11	0.000130939
NTSR1	ENSG00000101188	33.3854	0.529599	0.481955	0.508233	0.388248	0.489705	0.425144	6.96608e-05	0.00178827	2.1479e-05	3.31834e-09	8.9051e-06	1.06276e-07
MRGBP	ENSG00000101189	22.3694	1.13809	1.30222	1.96947	1.2518	1.09912	1.14624	0.482554	0.291615	3.35287e-07	0.185049	0.629714	0.505178
TCFL5	ENSG00000101190	18.4244	0.931835	0.809712	1.01467	0.794216	0.918963	0.846727	0.59279	0.240389	0.965976	0.0415831	0.558342	0.190582
GID8	ENSG00000101193	49.812	0.811634	0.884698	1.02606	0.866296	0.836298	0.877952	0.0318295	0.507125	0.857033	0.178687	0.083949	0.248767
SLC17A9	ENSG00000101194	41.3157	1.86424	2.4593	2.23247	1.57778	2.04763	2.11227	1.18008e-10	1.2451e-13	1.46215e-17	6.59596e-06	5.5769e-14	4.3927e-15
BIRC7	ENSG00000101197	0.857251	0.971084	2.22215	8.49054	1.01004	1.33201	1.70635	1	0.097972	3.86181e-17	1	0.536599	0.182055
ARFGAP1	ENSG00000101199	24.9374	1.19392	1.68935	2.61532	1.17188	1.15591	1.33315	0.362349	0.0178063	8.57486e-12	0.443229	0.502527	0.119697
EEF1A2	ENSG00000101210	3.71361	0.647179	0.354247	0.549814	0.699596	0.321033	0.285839	0.0125715	3.95115e-05	0.00054547	0.0498276	1.13359e-10	6.81186e-12
PTK6	ENSG00000101213	1.28867	0.938044	1.28978	1.88324	0.885436	0.961641	0.968669	0.862276	0.563191	0.00166797	0.681794	0.947814	0.97916
GMEB2	ENSG00000101216	13.9675	1.38529	1.29963	1.27354	1.10818	1.29722	1.06012	0.00214386	0.122826	0.0328063	0.473069	0.0225177	0.705973
C20orf27	ENSG00000101220	4.3618	1.95149	1.77806	2.11317	1.7177	1.45347	1.40518	1.05164e-05	0.010356	6.46876e-07	0.000728808	0.0347193	0.0696874
CDC25B	ENSG00000101224	12.2552	0.646236	1.02389	1.05866	0.516922	0.789508	1.00046	0.00129337	0.98448	0.745891	9.34347e-07	0.125372	1
ISM1	ENSG00000101230	5.46717	0.98387	1.44176	3.06821	1.10349	1.72898	2.61493	1	0.186435	2.21043e-14	0.665105	0.00108353	2.22228e-10
RNF24	ENSG00000101236	27.7167	2.21085	2.07446	1.67975	2.1312	1.95393	1.54446	4.23545e-14	3.07906e-07	3.11243e-06	8.97764e-13	4.95726e-10	0.000194795
TRIB3	ENSG00000101255	8.65108	1.4117	2.38666	3.67057	1.40142	1.62113	2.23372	0.0272923	9.27018e-07	3.91966e-25	0.0345173	0.00109974	3.14388e-09
RASSF2	ENSG00000101265	28.8352	4.77665	4.47006	1.76648	6.15587	4.23519	3.49464	1.39805e-39	1.64464e-23	2.66589e-05	4.41861e-54	1.94555e-33	1.36544e-24
CSNK2A1	ENSG00000101266	132.683	1.30021	1.25488	1.14952	1.18777	1.14728	1.11079	0.00194967	0.0825178	0.146322	0.0654651	0.176714	0.342801
ANGPT4	ENSG00000101280	0.0871987	0.655194	0.425122	0.355396	0.316588	0.11782	0.134254	0.581325	0.513547	0.184536	0.136702	0.0149083	0.0301967
PROKR2	ENSG00000101292	0.0231925	3.69068	4.05063	2.4044	0.438631	8.90864	6.39409	0.26616	0.459344	0.562332	0.608858	0.0114571	0.0798849
HM13	ENSG00000101294	374.615	1.48559	1.31501	1.69949	1.2154	1.34383	1.30142	8.16512e-05	0.0885049	3.84598e-08	0.0946553	0.00602905	0.0179682
MYLK2	ENSG00000101306	0.201502	0.300589	0.745526	0.409987	0.279105	0.444513	0.212729	0.00706697	0.721622	0.051675	0.00630521	0.0736682	0.00291079
SEC23B	ENSG00000101310	46.1583	1.88215	1.87621	1.73948	1.58941	1.81581	1.88799	6.24278e-09	2.23927e-05	5.8011e-07	4.94237e-05	6.33601e-08	7.12987e-09
FERMT1	ENSG00000101311	1.64086	2.26042	2.48304	2.27655	1.91822	2.53748	4.43089	0.000584356	0.00531311	0.000653608	0.0110053	6.46568e-05	1.96494e-12
PLCB4	ENSG00000101333	2.03945	1.86334	1.91265	1.34541	1.88079	1.58425	2.38373	0.00908408	0.0636532	0.311617	0.0088543	0.0872505	0.000140956
MYL9	ENSG00000101335	109.868	1.49141	1.25883	1.31254	1.59891	1.06043	1.34778	3.84524e-06	0.108886	0.00289819	3.40386e-08	0.634782	0.00123584
HCK	ENSG00000101336	56.0801	9.75279	10.4829	5.1081	6.60324	8.3116	5.16435	1.18736e-42	1.35851e-32	9.22215e-22	2.9301e-29	6.64581e-37	6.08663e-22
TM9SF4	ENSG00000101337	82.2552	1.66788	1.59082	1.1546	1.23913	1.41372	1.30513	0.000567798	0.0346332	0.461664	0.237692	0.0356746	0.139034
CRNKL1	ENSG00000101343	36.0468	0.693555	0.586359	0.63831	0.66299	0.626107	0.583923	0.000556459	0.000379917	1.79129e-05	0.000101473	8.70944e-06	3.26795e-07
SAMHD1	ENSG00000101347	159.13	1.75543	1.21185	1.14669	1.68073	1.62179	1.407	1.82669e-07	0.365496	0.328057	2.07372e-06	1.33701e-05	0.00424989
PAK7	ENSG00000101349	3.2193	0.224917	0.429269	0.572177	0.203757	0.287676	0.404669	4.61355e-20	0.00011871	0.000244991	2.06719e-21	3.47483e-15	7.43466e-09
KIF3B	ENSG00000101350	50.5928	1.5665	1.4097	1.49109	1.56477	1.55972	1.34787	3.53056e-06	0.0188894	4.8217e-05	4.1512e-06	5.39605e-06	0.0050104
MROH8	ENSG00000101353	1.21454	0.493137	0.769147	0.617496	0.661452	0.562778	0.879117	0.00032173	0.479187	0.0194918	0.0453033	0.00446947	0.641059
NOP56	ENSG00000101361	96.2668	1.93569	1.5851	1.49333	1.71585	1.6363	1.48444	1.06766e-13	0.000349779	2.08109e-05	3.07399e-09	9.89972e-08	4.00242e-05
MANBAL	ENSG00000101363	17.2952	2.32696	1.92801	1.26706	2.00025	1.72874	1.46928	5.82079e-09	0.00175015	0.198553	3.79251e-06	0.000505015	0.0264116
IDH3B	ENSG00000101365	21.9184	1.13596	0.925233	1.01706	1.32062	0.951189	0.924749	0.392677	0.759694	0.969032	0.0282702	0.794117	0.649575
MAPRE1	ENSG00000101367	210.257	1.29597	1.26331	1.25646	1.38937	1.25326	1.26183	0.00672853	0.114663	0.0190707	0.000372754	0.0251464	0.0214247
JAG1	ENSG00000101384	48.2826	0.611843	0.686849	0.849498	0.695821	0.937966	0.916565	0.000252138	0.0756788	0.297809	0.00931873	0.733837	0.649575
CDK5RAP1	ENSG00000101391	26.7817	1.38648	1.36346	1.30129	1.39256	1.34967	1.23575	0.0008822	0.0336439	0.010023	0.000817083	0.00320843	0.0605983
SNTA1	ENSG00000101400	1.81354	1.3162	1.63915	2.21697	0.933092	1.22717	1.25882	0.234488	0.102176	1.08821e-05	0.84098	0.448429	0.399036
E2F1	ENSG00000101412	16.3233	0.746434	0.744606	0.739748	0.548152	0.625314	0.702309	0.0354835	0.17581	0.0292105	4.64815e-06	0.000451435	0.0119799
PXMP4	ENSG00000101417	5.10794	0.44839	0.561536	0.676894	0.479612	0.585672	0.661774	1.43876e-09	0.00304124	0.00414625	3.76163e-08	6.20286e-05	0.00315436
CHMP4B	ENSG00000101421	169.913	1.47693	1.2504	1.41804	1.5134	1.06537	1.03532	0.000129533	0.198668	0.000715751	4.41506e-05	0.659336	0.851018
BPI	ENSG00000101425	1.15676	0.477582	1.08359	1.02262	0.634574	1.10496	1.45183	0.00344483	0.888142	0.990371	0.0890783	0.753782	0.132995
CST3	ENSG00000101439	104.218	0.79932	0.517429	0.620726	0.901199	0.619096	0.556917	0.17656	0.00187722	0.00115205	0.602902	0.00136295	7.46155e-05
ASIP	ENSG00000101440	0.150566	0.4048	0.877895	0.408097	0.714599	0.285258	0.648936	0.0756502	0.911459	0.100159	0.543911	0.0231465	0.477298
ACTR5	ENSG00000101442	12.1699	0.706202	0.820432	0.748439	0.750335	0.677229	0.626076	0.0218864	0.490539	0.0624932	0.0705572	0.0109011	0.00202046
AHCY	ENSG00000101444	15.4905	1.67539	1.47181	1.00046	1.53652	1.24256	1.15929	0.000203025	0.0776654	1	0.00304706	0.221426	0.459303
PPP1R16B	ENSG00000101445	40.3416	0.101236	0.122236	0.111836	0.0676089	0.100212	0.149812	5.97854e-64	3.35184e-29	3.47669e-59	1.81351e-80	3.46346e-64	1.92404e-47
FAM83D	ENSG00000101447	6.8873	0.330647	0.613103	0.374523	0.207444	0.469462	0.466746	1.17748e-09	0.0871141	7.06326e-08	1.66695e-16	3.24403e-05	3.49607e-05
DHX35	ENSG00000101452	17.338	0.865194	0.927553	0.635386	0.911648	0.857356	0.823819	0.337686	0.762424	0.000366581	0.589589	0.329051	0.208808
DNTTIP1	ENSG00000101457	70.9458	1.22657	1.06957	1.04566	1.20266	0.924294	1.00014	0.0243369	0.737861	0.693865	0.0494853	0.513382	1
MAP1LC3A	ENSG00000101460	6.85532	2.96591	3.94752	3.82073	2.54356	2.59497	2.0249	6.65553e-12	2.93204e-12	3.93217e-18	1.06461e-08	4.61228e-09	5.4385e-05
PIGU	ENSG00000101464	22.7252	1.39252	1.20497	0.931903	1.29032	1.23765	1.07252	0.00593816	0.406531	0.646117	0.0482756	0.122819	0.673509
TNNC2	ENSG00000101470	0.106919	0.15419	1.38189	1.64523	1.08481	0.666307	0.773997	0.0190391	0.759694	0.347708	0.945725	0.600759	0.748297
CELF4	ENSG00000101489	0.631051	0.0218923	0.109728	0.130258	0.117227	0.0327146	0.120257	1.11728e-18	3.24465e-06	3.17969e-10	3.00039e-11	4.29166e-17	1.88943e-10
ZNF516	ENSG00000101493	96.3933	0.962188	0.831753	0.551833	0.729829	0.723521	0.603413	0.861906	0.495386	9.83929e-06	0.0296939	0.027094	0.000266437
ADNP2	ENSG00000101544	48.0883	1.27749	1.46922	1.33388	1.21791	1.17117	1.24805	0.0317696	0.0105416	0.0087459	0.105315	0.237455	0.0697362
USP14	ENSG00000101557	95.161	1.06073	1.0847	0.943045	1.37501	1.25049	1.35447	0.607268	0.696095	0.616223	0.000342228	0.0204262	0.000862735
VAPA	ENSG00000101558	135.962	1.66711	1.57086	1.1976	1.43494	1.26702	1.17859	7.72924e-07	0.0022637	0.148394	0.000976802	0.0520233	0.225337
LPIN2	ENSG00000101577	37.0154	0.735544	0.784345	1.00555	0.686206	0.847792	0.899677	0.00900998	0.205437	1	0.00115848	0.234547	0.502255
MYOM1	ENSG00000101605	4.75877	1.56478	1.20021	1.60688	0.927798	1.38876	0.983795	0.020646	0.667449	0.0133287	0.801354	0.132531	1
MYL12A	ENSG00000101608	625.105	1.07035	1.07994	1.11098	1.40511	1.20674	1.22024	0.623968	0.759694	0.443512	0.00172916	0.139464	0.115628
ST8SIA5	ENSG00000101638	43.1397	0.169397	0.168028	0.172733	0.16751	0.212947	0.211163	3.83105e-40	3.14607e-21	3.71445e-39	1.91855e-40	4.36209e-32	4.10649e-32
CEP192	ENSG00000101639	26.9777	0.678553	0.865815	0.650483	0.692319	0.867817	0.929377	0.00451301	0.617779	0.00145705	0.0080294	0.408846	0.684885
RNMT	ENSG00000101654	48.9669	1.1423	1.4986	1.65618	1.36804	1.34547	1.59115	0.208589	0.00068189	1.10565e-09	0.000415918	0.00101894	3.8132e-08
SMAD7	ENSG00000101665	36.5519	1.75615	1.57593	1.90983	1.67414	1.54686	1.33278	3.17968e-08	0.00207391	1.07072e-10	6.24717e-07	4.28179e-05	0.0145004
LIPG	ENSG00000101670	3.0079	2.51035	3.02054	3.5882	2.19688	2.25657	2.12217	9.97937e-06	4.5063e-05	1.08897e-10	0.000296973	0.00017646	0.000835785
ANKRD12	ENSG00000101745	154.86	1.22977	1.06934	1.24571	1.57035	1.22532	1.04355	0.130532	0.794352	0.0991867	0.000120935	0.156752	0.836045
MIB1	ENSG00000101752	40.5873	1.05991	1.26835	1.23641	1.35866	1.44865	1.44027	0.650089	0.138376	0.0467427	0.00227786	0.000149085	0.000225073
RBBP8	ENSG00000101773	40.9492	1.40795	1.62459	1.10553	1.27576	1.67608	1.65671	0.00708216	0.00410949	0.541355	0.0790297	1.57252e-05	2.97057e-05
RIOK3	ENSG00000101782	95.7292	0.973827	1.09153	1.15378	1.27711	1.02715	1.10415	0.858306	0.654935	0.151228	0.00666931	0.870385	0.403259
CSTF2	ENSG00000101811	18.9845	1.39446	1.26158	1.28997	1.29983	1.35449	1.33749	0.00417086	0.234332	0.0379074	0.0339633	0.0121085	0.0191628
PSMD10	ENSG00000101843	15.9757	0.850993	0.805423	0.974293	1.27657	1.06694	1.15111	0.239001	0.305655	0.902833	0.0450036	0.677798	0.341161
ATG4A	ENSG00000101844	9.61671	1.62575	1.50089	1.54236	1.60551	1.61393	1.78118	7.01382e-06	0.0120249	0.000102365	1.57767e-05	1.28432e-05	8.44613e-08
STS	ENSG00000101846	19.9234	0.835319	0.904252	0.62217	0.861173	0.796548	1.04277	0.129259	0.670395	7.67107e-06	0.230503	0.0526283	0.80036
TBL1X	ENSG00000101849	12.1709	0.278336	0.323645	0.563493	0.194051	0.287402	0.321257	1.79163e-15	7.65777e-07	0.00028325	8.76797e-23	9.6073e-15	1.76032e-12
POLA1	ENSG00000101868	32.8064	0.827548	0.914165	0.735296	0.696776	0.888003	1.04213	0.114905	0.702139	0.00561207	0.00102978	0.395431	0.8086
MID1	ENSG00000101871	0.909443	0.7169	1.05208	0.312646	1.06695	0.646433	0.748154	0.244178	0.964943	6.46827e-05	0.869834	0.135812	0.378795
NKAP	ENSG00000101882	27.4652	1.28435	1.11211	1.93107	1.49895	1.29423	1.27743	0.11921	0.75961	7.53556e-07	0.00541198	0.120246	0.153514
NXT2	ENSG00000101888	14.3308	1.49767	1.9505	1.09332	1.5767	1.48134	1.45048	0.000130918	5.28959e-07	0.540574	1.32084e-05	0.000266063	0.000775634
GUCY2F	ENSG00000101890	0.0985796	7.58396	18.7998	20.4171	4.79365	11.1682	10.4589	0.00542571	5.05765e-05	5.8243e-08	0.0841208	0.000226474	0.000884749
ALG13	ENSG00000101901	39.6216	1.3214	1.27349	0.787635	1.22536	1.19421	0.978079	0.00853396	0.14931	0.0381231	0.0771457	0.146352	0.932659
PRPS2	ENSG00000101911	75.1174	0.641262	0.674356	0.419718	0.650992	0.695351	0.754269	0.0004216	0.0411235	2.77122e-12	0.000745639	0.00559862	0.0422463
TLR8	ENSG00000101916	29.9676	2.47201	5.75975	2.00704	2.9966	5.70246	5.12394	6.98415e-06	2.95468e-14	0.000913816	2.22335e-08	6.4871e-21	2.52786e-18
AMMECR1	ENSG00000101935	16.1336	1.74715	1.81146	1.51511	1.64622	1.45589	1.41605	2.93916e-09	3.10113e-06	2.62512e-05	2.14072e-07	0.000202608	0.000853686
CHRDL1	ENSG00000101938	0.0389227	0.0465607	0.0465607	0.463812	0.233373	0.406255	0.0465607	0.00801548	0.115271	0.378561	0.114456	0.301796	0.0204729
WDR13	ENSG00000101940	22.6394	2.10742	2.18829	2.12	1.62496	1.56023	1.34512	1.24372e-13	4.00555e-09	9.50826e-14	5.75767e-06	4.53251e-05	0.0138529
SRPX	ENSG00000101955	3.59658	0.723557	0.947595	1.15144	0.732394	1.2784	1.63466	0.12042	0.926584	0.53846	0.148619	0.245211	0.00570511
GLRA2	ENSG00000101958	0.0555474	0.218189	1.95164	0.0462764	0.602001	0.930726	0.256127	0.128745	0.563574	0.0246943	0.608858	0.993869	0.225447
XIAP	ENSG00000101966	89.3166	1.28218	1.70403	3.13221	1.31582	1.39901	1.7675	0.0195703	3.78226e-05	3.69214e-39	0.00913562	0.00102408	1.57502e-09
STAG2	ENSG00000101972	217.769	0.908468	1.17838	1.25917	1.09482	1.1737	1.29757	0.459911	0.362238	0.0247481	0.489304	0.173618	0.0122738
ATP11C	ENSG00000101974	40.8609	1.34569	1.35456	1.15341	1.37504	1.53542	1.40538	0.00857092	0.0708248	0.27717	0.00461691	6.36789e-05	0.00263891
MCF2	ENSG00000101977	0.341984	4.33513	5.53607	5.48254	3.63943	3.06868	1.08342	2.30555e-06	1.41881e-05	1.87605e-08	0.000120587	0.00175577	0.961123
ABCD1	ENSG00000101986	34.8748	1.37599	0.989387	1.21773	1.19935	0.847421	0.889123	0.00385607	1	0.105203	0.153877	0.239232	0.445834
CCDC22	ENSG00000101997	18.1896	1.66096	1.31997	2.03641	1.76709	1.50328	1.47553	0.000543564	0.29074	3.21661e-07	8.38003e-05	0.00912819	0.0151527
SYP	ENSG00000102003	2.0686	2.08267	2.83881	4.52506	2.23789	2.23331	1.79121	0.00164012	0.00040955	8.51758e-14	0.000482154	0.000535289	0.026183
PLP2	ENSG00000102007	139.906	0.999554	1.25657	1.35149	0.6729	0.976041	1.23458	1	0.2376	0.00975737	0.00110456	0.927705	0.113977
BMX	ENSG00000102010	0.0449676	0.564209	0.812971	0.254916	0.0465367	0.405543	0.25708	0.475091	0.902194	0.149951	0.0123008	0.3093	0.184157
LUZP4	ENSG00000102021	0.00723708	1	1	14.1307	5.05223	1	1	1	1	0.0184625	0.219943	1	1
PLS3	ENSG00000102024	15.0156	3.94509	4.67109	3.56817	5.94067	4.99304	5.63645	3.05108e-39	2.01467e-32	1.16598e-32	6.27146e-69	3.0973e-55	6.9821e-64
RENBP	ENSG00000102032	27.2807	1.28726	1.22305	1.95593	1.56775	1.16929	1.07541	0.20338	0.571824	2.778e-05	0.00980974	0.501917	0.788319
ELF4	ENSG00000102034	63.5926	1.35445	1.27855	1.15951	1.02928	1.03235	1.09142	0.00277014	0.127196	0.203112	0.870486	0.863823	0.542051
SMARCA1	ENSG00000102038	0.784294	0.432075	1.51346	1.59042	0.925915	0.675043	1.85497	0.00619933	0.330894	0.0748056	0.862005	0.243454	0.013282
MTMR8	ENSG00000102043	2.06943	1.08422	1.06038	1.49361	1.48822	1.43293	1.20267	0.713111	0.900278	0.0162824	0.0167471	0.0371807	0.413416
KCND1	ENSG00000102057	1.83015	1.20205	1.12931	1.34737	0.652671	0.939669	0.59308	0.477288	0.774441	0.205098	0.0923286	0.877018	0.044236
FMR1	ENSG00000102081	64.0949	0.765385	0.697781	0.761097	0.71737	0.772003	0.770187	0.0129344	0.0204257	0.0105951	0.00165057	0.0194795	0.0195947
PIM2	ENSG00000102096	15.1599	5.31339	4.45365	2.86964	3.68493	3.90554	2.64294	1.19377e-46	9.43156e-24	1.91835e-17	1.87401e-27	3.54061e-30	1.259e-14
SLC35A2	ENSG00000102100	13.5135	1.44065	1.84899	2.41516	1.42846	1.37653	1.78316	0.00119059	1.55487e-05	9.49778e-19	0.00183828	0.00688419	5.83224e-08
PQBP1	ENSG00000102103	39.5018	1.6169	1.4003	2.00852	1.79487	1.40389	1.27082	0.00538654	0.244596	1.52648e-05	0.000477382	0.0786965	0.265038
TAZ	ENSG00000102125	9.00094	0.701968	0.823054	0.925646	0.80776	0.872261	0.800706	0.023716	0.513411	0.677013	0.219943	0.499911	0.221133
PGK1	ENSG00000102144	263.409	1.50187	1.45478	1.46422	1.86594	1.62991	1.63927	9.13708e-06	0.00442125	3.51211e-05	8.74909e-13	5.78629e-08	4.2125e-08
MAGT1	ENSG00000102158	88.6835	1.17831	1.37794	1.18359	1.11891	1.28373	1.44445	0.107753	0.0129917	0.0934427	0.320138	0.00875147	3.65926e-05
PHEX	ENSG00000102174	0.549264	0.142517	0.0547056	0.0591832	0.191248	0.0636782	0.187707	7.10008e-12	1.37759e-08	5.99214e-15	1.74141e-09	6.11095e-16	6.3124e-09
UBL4A	ENSG00000102178	19.4362	1.51324	1.49176	2.05273	1.3047	1.39456	1.27024	6.12359e-05	0.00734968	9.01635e-14	0.0192311	0.0023682	0.0478349
CD99L2	ENSG00000102181	68.1679	1.01137	0.972354	0.924266	0.93601	0.763394	0.740609	0.979689	0.923653	0.500923	0.608858	0.00589397	0.00204349
EEA1	ENSG00000102189	90.5546	1.05763	1.38227	1.47341	1.22898	1.30518	1.52701	0.73116	0.0716468	0.000857358	0.127911	0.0392382	0.000308103
RP2	ENSG00000102218	48.5519	1.10272	1.23167	0.930566	1.46027	1.34446	1.27874	0.494808	0.279805	0.616223	0.000541954	0.010801	0.0464091
CDK16	ENSG00000102225	56.2152	1.92618	2.11156	2.01661	1.30357	1.45612	1.4202	2.00299e-14	2.30787e-11	1.86886e-16	0.00690472	5.12744e-05	0.000213225
USP11	ENSG00000102226	63.8563	1.44464	1.4901	1.77439	1.47173	1.15529	1.45631	0.000125874	0.00296689	2.44024e-10	5.46489e-05	0.241712	0.000115936
CD40LG	ENSG00000102245	0.136055	0.0931373	0.0110688	0.0110688	0.0110688	0.0110688	0.0612141	5.80421e-05	0.000959478	1.80783e-06	7.23607e-07	5.51754e-07	6.67361e-05
TIMP1	ENSG00000102265	424.226	0.821621	0.630021	1.65053	0.96664	0.81067	0.822236	0.489324	0.244937	0.0230867	0.958026	0.50076	0.541946
KLHL4	ENSG00000102271	8.73027	0.251173	0.16714	0.269766	0.370506	0.275	0.414781	1.6338e-19	3.66126e-15	1.50161e-17	2.41995e-11	2.05373e-17	3.99725e-09
GABRE	ENSG00000102287	0.0792655	0.45382	0.739334	0.785627	0.0287632	0.36825	0.158599	0.342256	0.833922	0.791583	0.00427037	0.261178	0.0713873
FGD1	ENSG00000102302	1.17833	1.62102	1.12813	1.15783	1.36168	1.09183	1.34527	0.0311955	0.803726	0.616223	0.237316	0.809438	0.29687
PIN4	ENSG00000102309	67.8941	0.340488	0.293443	0.293761	0.795214	0.776739	0.640448	6.48743e-13	1.17058e-08	5.50682e-16	0.186977	0.146188	0.00453064
PORCN	ENSG00000102312	4.02801	0.851522	0.813854	0.764952	0.663668	0.7878	0.983572	0.365053	0.487449	0.107041	0.00925425	0.175582	0.993805
MAGED2	ENSG00000102316	55.5208	1.71363	1.75591	2.62578	1.90948	1.76974	2.33604	4.31044e-11	3.19832e-07	5.37962e-36	7.57077e-16	2.40091e-12	2.18726e-27
RBM3	ENSG00000102317	272.876	0.781914	0.965147	0.455838	2.0596	0.78612	1.36175	0.224088	0.970242	7.25585e-06	3.14136e-06	0.257026	0.106164
KLF8	ENSG00000102349	3.62379	0.638427	1.08688	0.840179	0.548793	0.881642	0.832095	0.0230073	0.83416	0.453916	0.00218182	0.625878	0.465491
SRPX2	ENSG00000102359	25.4073	1.56546	2.7667	3.64836	1.0784	3.11143	3.35455	2.86071e-05	4.5087e-16	5.83599e-43	0.608858	9.42205e-33	3.85452e-37
SYTL4	ENSG00000102362	4.08907	1.2345	1.26191	1.81631	0.757593	1.59886	1.37299	0.271281	0.462248	8.97487e-05	0.171549	0.00373418	0.0871901
CENPI	ENSG00000102384	5.73154	0.488126	0.964847	0.815897	0.437291	0.801132	1.1172	4.41125e-06	0.956623	0.254746	1.82631e-07	0.237825	0.610211
TAF7L	ENSG00000102387	0.304129	1.61155	1.20027	0.730653	2.2636	1.60606	1.45767	0.237199	0.826988	0.587371	0.0180927	0.271669	0.451552
PBDC1	ENSG00000102390	60.6842	1.14262	0.996222	1.64213	1.55814	1.22709	1.29833	0.571169	1	0.00393599	0.0129971	0.363711	0.221133
GLA	ENSG00000102393	65.3634	4.36066	3.86976	2.83742	4.22529	3.5499	2.96374	7.08838e-63	9.89143e-34	2.32577e-30	5.52636e-60	8.95068e-46	5.96758e-33
ARMCX3	ENSG00000102401	74.1201	1.36802	1.56797	2.236	1.45956	1.5929	1.9148	0.000460988	0.000136165	8.68354e-24	1.54511e-05	4.74702e-08	2.65021e-15
BEX4	ENSG00000102409	6.57735	0.63154	0.872743	1.69588	0.527002	0.571286	0.896915	0.00426236	0.696095	0.000157841	6.09355e-05	0.000524166	0.633461
KIAA0226L	ENSG00000102445	27.786	0.539735	0.528774	0.40562	0.529071	0.487006	0.401427	2.49244e-09	1.65286e-05	9.52666e-18	8.71415e-10	4.58897e-12	5.73188e-18
HTR2A	ENSG00000102468	0.895315	0.212437	0.129645	0.715808	0.126334	0.200397	0.689981	1.72196e-10	2.19354e-07	0.157094	5.41763e-14	1.02695e-10	0.135619
NDFIP2	ENSG00000102471	46.7136	1.00253	1.14505	0.95926	1.26706	1.13274	1.22088	1	0.469994	0.755543	0.0172058	0.297676	0.0620844
TNFSF13B	ENSG00000102524	1.88182	2.17919	2.03215	1.77796	1.82732	1.85531	2.31203	0.000151496	0.0199709	0.0106825	0.00678531	0.00550721	6.52816e-05
FNDC3A	ENSG00000102531	119.867	1.03186	1.66537	1.78717	0.939414	1.56294	1.71113	0.936425	0.0345782	0.000333207	0.815605	0.0104201	0.00142232
MLNR	ENSG00000102539	3.99522	0.10754	0.238763	0.113728	0.118739	0.303983	0.272792	2.75842e-15	0.000196517	2.11252e-14	3.23909e-14	4.68407e-06	8.60714e-07
CDADC1	ENSG00000102543	11.1869	0.940388	1.20442	1.05767	0.90005	1.33148	1.13934	0.722977	0.442971	0.749137	0.545649	0.0344483	0.45015
CAB39L	ENSG00000102547	18.5871	1.18843	1.2283	1.88295	1.39597	1.18833	1.34937	0.123579	0.220199	1.76625e-12	0.000717654	0.140915	0.00365955
KLF5	ENSG00000102554	31.4592	3.52368	4.0585	3.57222	3.3878	4.42608	3.3121	2.63716e-34	1.50933e-27	7.74625e-35	5.66821e-32	1.18793e-48	1.6434e-30
ACP5	ENSG00000102575	1.99735	4.74337	4.28143	4.45135	3.57207	3.0824	3.1705	9.96955e-23	7.25084e-12	1.14355e-19	5.38589e-14	1.03223e-10	9.23507e-11
DNAJC3	ENSG00000102580	110.666	1.24995	1.59328	1.70517	1.25423	1.40787	1.91858	0.079298	0.00280851	8.53646e-07	0.0778778	0.00390534	1.00412e-09
UGGT2	ENSG00000102595	25.2844	0.763892	0.959663	1.08722	0.94715	1.10161	1.35948	0.0134157	0.870972	0.519008	0.691076	0.489458	0.0027993
FGF9	ENSG00000102678	0.913161	0.174973	0.26549	1.71497	0.0726114	0.226719	0.476229	1.03769e-09	0.000936644	0.0102487	3.46664e-14	8.73042e-08	0.00598049
SGCG	ENSG00000102683	2.61491	6.60107	5.42561	5.96592	7.10129	4.14948	4.11236	1.13782e-33	2.90772e-16	1.73653e-28	2.66438e-36	3.85176e-17	3.63291e-16
PARP4	ENSG00000102699	89.8476	0.729542	0.642438	0.484326	0.837548	0.782897	0.779836	0.0335521	0.0397715	1.62923e-07	0.290368	0.129703	0.127101
SUPT20H	ENSG00000102710	48.1617	0.999699	0.919126	0.653944	0.878392	0.917619	0.884632	1	0.815179	0.0165274	0.565427	0.71189	0.619801
KPNA3	ENSG00000102753	78.2185	1.26938	1.29669	1.0936	1.3508	1.31272	1.43714	0.011047	0.0587388	0.439099	0.000921844	0.00356663	4.70786e-05
FLT1	ENSG00000102755	8.65297	0.312668	0.979212	2.03462	0.30312	0.842337	1.4435	3.30849e-16	0.997965	8.88498e-10	1.32734e-16	0.313091	0.00590088
RGCC	ENSG00000102760	190.723	1.00643	1.51788	3.10988	1.47474	2.19911	2.06526	1	0.12862	2.16228e-13	0.0376241	1.40232e-06	1.29964e-05
DGKH	ENSG00000102780	47.3111	1.32693	1.32221	1.26687	1.45686	1.46155	1.40262	0.0605779	0.232954	0.129356	0.00843148	0.0085767	0.0242282
KATNAL1	ENSG00000102781	11.2447	0.919562	1.22674	1.28736	0.717961	0.998589	1.29586	0.611961	0.389921	0.0672873	0.0212747	1	0.0739779
INTS6	ENSG00000102786	77.3706	1.45561	1.336	1.18212	1.3249	1.3644	1.22737	0.00495435	0.178311	0.28855	0.0503676	0.0292734	0.210546
IRG1	ENSG00000102794	0.123143	4.74714	1.70893	0.973356	4.32594	5.34676	0.665822	0.00519642	0.717644	1	0.0123008	0.00236741	0.744843
DHRS12	ENSG00000102796	4.33895	1.9454	2.16818	2.23915	2.05281	2.04537	1.86444	4.42846e-07	1.10191e-05	5.11021e-10	4.39842e-08	5.15467e-08	6.74448e-06
MEDAG	ENSG00000102802	0.0689661	0.968349	1.06278	3.21013	2.42271	1.44723	7.39691	1	1	0.0995323	0.273194	0.734223	0.000112218
TSC22D1	ENSG00000102804	105.592	1.47737	1.38528	1.96724	1.68622	1.63886	1.84554	0.00146559	0.0865893	2.1741e-09	8.8893e-06	3.45913e-05	1.1845e-07
CLN5	ENSG00000102805	48.9274	1.33182	1.25313	1.10742	1.67736	1.40408	1.40357	0.00105663	0.103773	0.345364	1.68026e-10	8.28931e-05	9.82218e-05
MSLN	ENSG00000102854	1.20487	0.580751	1.11317	0.802246	0.585825	0.810778	0.625776	0.014196	0.788318	0.39015	0.0190401	0.434214	0.0561139
TRADD	ENSG00000102871	9.75589	1.37489	1.46052	1.15562	1.34438	1.38785	0.950112	0.00404031	0.0153037	0.275719	0.00944198	0.0035807	0.772405
HSF4	ENSG00000102878	4.8895	0.78022	0.843534	0.854203	0.633365	0.954478	0.522148	0.226011	0.666252	0.487911	0.0166725	0.888362	0.000638239
MAPK3	ENSG00000102882	29.7983	1.82781	1.67984	1.56231	1.50558	1.1578	1.35135	2.18062e-07	0.0018763	0.000243964	0.00100987	0.373505	0.0273357
NUTF2	ENSG00000102898	64.1123	1.40342	1.0954	1.51805	1.42668	1.26862	1.32302	0.0082498	0.759694	0.000691285	0.00555143	0.0979831	0.0444967
NUP93	ENSG00000102900	35.2907	1.25824	1.34819	1.37938	1.50327	1.33808	1.32354	0.145285	0.187089	0.0263249	0.00357773	0.0583639	0.0750509
TSNAXIP1	ENSG00000102904	0.99236	0.478173	0.635987	0.512549	0.597686	0.762305	0.586577	0.0144332	0.396968	0.0311731	0.106394	0.460549	0.111887
LONP2	ENSG00000102910	55.1535	0.947674	0.966399	0.792845	0.918044	0.926572	0.966507	0.685704	0.906905	0.0346044	0.52738	0.613034	0.844413
N4BP1	ENSG00000102921	51.2118	1.67788	1.62632	1.28042	1.61321	1.46592	1.63308	8.60593e-06	0.0033095	0.0619581	5.24779e-05	0.00206948	3.88534e-05
ARL2BP	ENSG00000102931	78.4966	0.981547	1.21286	1.35063	1.14084	1.07178	1.3979	0.919988	0.189075	0.000604466	0.218409	0.59715	0.0001439
PLLP	ENSG00000102934	1.84287	0.194996	0.163774	0.273557	0.605891	0.733224	0.785463	2.00118e-07	0.000145227	2.80678e-05	0.119418	0.390838	0.541946
CCL22	ENSG00000102962	1.38991	1.32993	1.19375	1.42851	1.75653	0.959098	0.868433	0.33459	0.759694	0.202061	0.0247235	0.956972	0.70474
ACD	ENSG00000102977	18.7813	1.29735	0.962961	1.08274	1.11491	1.10985	1.03696	0.0232655	0.907512	0.594928	0.451966	0.500635	0.85214
POLR2C	ENSG00000102978	39.6397	1.20493	1.12397	1.32792	1.26535	1.12042	1.26327	0.0826143	0.570021	0.00390279	0.0227659	0.374635	0.028333
PARD6A	ENSG00000102981	0.548802	1.47917	1.37169	2.41167	1.00714	0.83943	0.943113	0.281207	0.644623	0.00249024	1	0.71555	0.959399
ZNF821	ENSG00000102984	6.90709	0.566108	0.651449	1.11963	0.582081	0.570851	0.674846	0.00247252	0.162823	0.616223	0.0045792	0.00351382	0.0569167
MMP15	ENSG00000102996	2.92382	0.769574	0.555776	1.00315	0.541404	0.794655	0.680589	0.142749	0.0189626	1	0.000244939	0.238372	0.0338939
USB1	ENSG00000103005	75.891	1.60611	1.22844	1.1685	0.932942	1.06829	0.894882	6.63716e-06	0.288001	0.226738	0.631391	0.664123	0.482849
CYB5B	ENSG00000103018	69.1647	1.16902	1.37933	1.14592	1.13978	1.17907	1.27555	0.127221	0.0118435	0.190035	0.225248	0.117293	0.011304
NME3	ENSG00000103024	5.20548	1.46964	1.30968	1.83025	0.851906	1.07855	0.821291	0.00733858	0.275017	5.64063e-06	0.402418	0.713193	0.317897
NDRG4	ENSG00000103034	1.97755	5.66259	9.71888	29.1142	5.43526	14.9153	12.385	9.65425e-14	1.63864e-17	1.1815e-71	1.15161e-12	8.7295e-42	1.26346e-33
PSMD7	ENSG00000103035	184.723	1.46398	1.22218	1.79942	1.90087	1.28137	1.38216	0.0167343	0.518961	6.09744e-05	1.03658e-05	0.179255	0.0606622
SETD6	ENSG00000103037	8.03674	0.642895	0.721634	0.657176	0.62213	0.74663	0.704327	0.000108493	0.070774	0.000309638	3.83014e-05	0.0162995	0.00393086
SLC38A7	ENSG00000103042	32.4027	1.68556	1.25672	1.48722	1.14452	1.18062	0.971041	1.0815e-08	0.156364	2.86254e-05	0.259754	0.158657	0.877844
VAC14	ENSG00000103043	115.296	2.03122	1.55167	1.77231	1.9401	1.5768	1.40541	1.09821e-14	0.00124331	1.04664e-09	7.69631e-13	2.87771e-06	0.000956759
HAS3	ENSG00000103044	1.01918	0.465008	0.249689	0.281267	0.493983	0.511336	0.274389	0.000761849	0.000133995	3.92186e-07	0.00243484	0.00408513	3.85174e-07
TANGO6	ENSG00000103047	11.536	2.12341	1.85641	1.742	2.15189	1.90339	1.7792	8.0627e-15	5.9296e-06	6.09395e-08	3.27645e-15	1.06451e-10	2.17871e-08
SMPD3	ENSG00000103056	0.134456	0.568241	2.10531	1.96646	1.47615	2.39333	0.848447	0.416662	0.280131	0.153727	0.492471	0.0333255	0.863822
SLC7A6	ENSG00000103064	45.6634	1.11047	1.42196	1.13947	1.08668	1.2639	1.43284	0.48905	0.0422034	0.370276	0.608858	0.0778825	0.00284197
PLA2G15	ENSG00000103066	37.2907	0.846127	0.677551	0.683135	0.85252	0.699562	0.71172	0.180453	0.0171963	0.000508628	0.216181	0.00144551	0.0028685
MON1B	ENSG00000103111	28.9075	1.35866	1.50411	1.44673	1.17331	1.33304	1.30112	0.00238902	0.0027937	0.000163322	0.179533	0.00586152	0.0146634
CMC2	ENSG00000103121	22.5546	1.11892	1.23458	1.65252	1.24985	1.19547	1.23488	0.453989	0.300765	3.96306e-06	0.0832241	0.206101	0.121158
AXIN1	ENSG00000103126	26.2727	1.19947	1.38823	1.63255	1.18253	1.24957	1.19164	0.0971849	0.0206076	9.69927e-08	0.14212	0.038853	0.136234
HCFC1R1	ENSG00000103145	15.2787	0.856866	0.626432	0.795861	0.853984	0.575272	0.628087	0.379191	0.037549	0.164407	0.382312	0.000196443	0.00233831
NPRL3	ENSG00000103148	21.7942	1.66161	1.527	1.71672	1.23576	1.16936	1.28701	1.27064e-07	0.00244739	1.67169e-08	0.0641713	0.221452	0.0256675
MLYCD	ENSG00000103150	0.484405	0.803021	0.62984	0.241811	0.663507	0.750977	0.534272	0.56142	0.435623	0.000159269	0.250873	0.467319	0.0895226
MPG	ENSG00000103152	22.2774	0.72049	0.702949	1.05695	0.607704	0.580523	0.490761	0.0573436	0.188289	0.803896	0.00250344	0.000965919	1.28747e-05
NECAB2	ENSG00000103154	0.430529	0.115333	0.297728	1.12078	0.148386	0.37222	0.647964	1.46399e-07	0.025782	0.768564	2.16493e-06	0.00462985	0.26186
HSDL1	ENSG00000103160	19.119	1.23355	1.29298	1.35331	1.29057	1.33443	1.17213	0.0409315	0.0840907	0.00159956	0.0105578	0.00330831	0.177869
[truncated: 15,540 more rows]
